# Supplementary material for: A high plane of nutrition during early life alters the hypothalamic transcriptome of heifer calves
Source: Sci Rep. 2021 Jul 7;11:13978. doi: 10.1038/s41598-021-93080-4 (PMC8263617; doi:10.1038/s41598-021-93080-4)
Supplement: Supplementary file 1 — Supplementary Information. [file 41598_2021_93080_MOESM1_ESM.xlsx]

## Sheet: Supplemental Table S1A-B
Sánchez et al.,
Supplemental Table S1A. Raw read counts (read quality), number of reads obtained after quality control (reads mapped) and mapping rates to reference genome of individual arcuate nucleus samples
Sample ID	Raw reads	After trim	Reads Mapped	Map %
11_553_A_1.fastq.gz	51028306	50992940	46045718	90.3
11_911_A_1.fastq.gz	53635740	53607160	48076384	89.68
11_975_A_1.fastq.gz	55176388	55134018	49680124	90.11
11_981_A_1.fastq.gz	54455264	54382310	48459680	89.11
11_986_A_1.fastq.gz	45299526	45262144	40838424	90.23
11_991_A_1.fastq.gz	55936516	55893588	50618546	90.56
12_1050_A_1.fastq.gz	44723170	44697820	40510822	90.63
12_1057_A_1.fastq.gz	57357458	57286082	51830224	90.48
12_1082_A_1.fastq.gz	69565252	69483226	62658178	90.18
12_1089_A_1.fastq.gz	57712226	57670354	52020018	90.2
12_1360_A_1.fastq.gz	49958398	49920744	44894782	89.93
12_1388_A_1.fastq.gz	57629148	57594006	51764914	89.88
13_1392_A_1.fastq.gz	45681800	45644382	41195272	90.25
13_1395_A_1.fastq.gz	56671204	56635952	51188614	90.38
13_1531_A_1.fastq.gz	45061226	45027316	40655182	90.29
13_1689_A_1.fastq.gz	49425242	49394408	44745778	90.59
13_1690_A_1.fastq.gz	52548908	52515020	47206442	89.89
13_1707_A_1.fastq.gz	45793044	45766760	41031366	89.65
14_2120_A_1.fastq.gz	55745590	55707450	49614782	89.06
14_2346_A_1.fastq.gz	43764208	43740640	39650862	90.65
14_2528_A_1.fastq.gz	46897580	46874212	42272398	90.18
14_2532_A_1.fastq.gz	53970674	53927982	48465250	89.87
14_2535_A_1.fastq.gz	42534736	42508334	38222890	89.92
14_2537_A_1.fastq.gz	45916342	45889102	41416916	90.25
15_2551_A_1.fastq.gz	50048094	50023864	45154958	90.27
15_2570_A_1.fastq.gz	48989706	48961914	44219790	90.31
15_3148_A_1.fastq.gz	50816656	50782750	45536166	89.67
15_3620_A_1.fastq.gz	46552484	46529290	41917600	90.09
15_3622_A_1.fastq.gz	39051880	39031912	35196148	90.17
Supplemental Table S1B. Raw read counts (read quality), number of reads obtained after quality control (reads mapped) and mapping rates to reference genome of individual hypothalamus samples
Sample ID	Raw reads	After trim	Mapped	Map %
6_553_H_1.fastq.gz	40510764	40488424	36549540	90.27
6_911_H_1.fastq.gz	42829644	42803172	38635452	90.26
6_975_H_1.fastq.gz	50508562	50476934	45511004	90.16
6_981_H_1.fastq.gz	48005144	47983954	43172094	89.97
6_986_H_1.fastq.gz	44367042	44337938	40012524	90.24
6_991_H_1.fastq.gz	44379210	44359330	40078264	90.35
7_1050_H_1.fastq.gz	45748082	45723952	41299030	90.32
7_1057_H_1.fastq.gz	46452692	46428968	41999742	90.46
7_1082_H_1.fastq.gz	51677644	51650182	46787294	90.58
7_1089_H_1.fastq.gz	46699786	46674222	42162568	90.33
7_1360_H_1.fastq.gz	43966110	43946136	39835202	90.65
7_1388_H_1.fastq.gz	50021402	49990716	45199094	90.41
8_1392_H_1.fastq.gz	42560970	42536178	38418666	90.32
8_1395_H_1.fastq.gz	49445532	49412640	44323272	89.7
8_1531_H_1.fastq.gz	56005180	55977996	50381590	90
8_1689_H_1.fastq.gz	52812442	52776006	47132906	89.31
8_1690_H_1.fastq.gz	47483302	47452986	42636836	89.85
8_1707_H_1.fastq.gz	50053016	50018456	44859100	89.69
9_2120_H_1.fastq.gz	44619182	44584364	39376500	88.32
9_2346_H_1.fastq.gz	46686694	46667716	41849184	89.67
9_2528_H_1.fastq.gz	44255952	44231114	40027582	90.5
9_2532_H_1.fastq.gz	48591454	48566254	43975180	90.55
9_2535_H_1.fastq.gz	50743694	50710990	45745620	90.21
9_2537_H_1.fastq.gz	52177810	52143474	46950098	90.04
10_2551_H_1.fastq.gz	53528404	53480000	47692550	89.18
10_2570_H_1.fastq.gz	51315250	51282426	45792748	89.3
10_3148_H_1.fastq.gz	58338374	58300720	52721936	90.43
10_3620_H_1.fastq.gz	44422826	44393020	39843552	89.75
10_3622_H_1.fastq.gz	43884788	43856092	39620374	90.34

## Sheet: Supplemental Table S2
Sánchez et al.,
Supplemental Table S2. Differentially expressed genes in the arcute nucleus of prepubertal heifer calves fed with high compared to moderated plane of nutrition (FDR q<0.05)
Gene Symbol	Gene Name	Gene ID	Fold Change	FDR (q-value)	High average read count	STDEV High read counts	Low average read count	STDEV Low read counts	expression quartile (100% =highest expression, 0% = lowest expression)	Gene size (bp)	Location	Type(s)	Upregulated	Downregulated
MSLN	mesothelin	ENSBTAG00000000177	1.559	0.0601	965.714	187.433	763.467	94.7008	0-25%	1458	Extracellular Space	other	Upregulated
NKX2-1	NK2 homeobox 1	ENSBTAG00000000541	1.61	0.0473	508.429	197.348	377.333	86.2709	26-50%	2846	Nucleus	transcription regulator	Upregulated
TMPRSS9	transmembrane serine protease 9	ENSBTAG00000000718	1.974	0.000212	239.263	87.5329	139.733	35.5454	51-75%	3542	Plasma Membrane	peptidase	Upregulated
PYGM	glycogen phosphorylase, muscle associated	ENSBTAG00000001032	1.654	0.012	649.357	147.736	473.067	131.438	26-50%	2854	Cytoplasm	enzyme	Upregulated
ENTR1	endosome associated trafficking regulator 1	ENSBTAG00000001352	1.594	0.0473	686.714	110.623	525.6	95.653	26-50%	2188	Cytoplasm	other	Upregulated
FAM173A	family with sequence similarity 173 member A	ENSBTAG00000002467	1.538	0.0927	1002.86	110.024	793.8	99.6397	0-25%	922	Other	other	Upregulated
KCNQ4	potassium voltage-gated channel subfamily Q member 4	ENSBTAG00000002644	2.204	0.0219	49.0714	10.5736	26.2667	6.70629	76-100%	4062	Plasma Membrane	ion channel	Upregulated
Ifi27	interferon, alpha-inducible protein 27	ENSBTAG00000003152	1.824	0.00337	239.571	55.9052	159.2	56.6617	51-75%	937	Cytoplasm	other	Upregulated
IFI27L2	interferon alpha inducible protein 27 like 2	ENSBTAG00000003155	1.706	0.0262	255.429	70.9807	181.2	65.4487	51-75%	532	Other	other	Upregulated
SYNDIG1L	synapse differentiation inducing 1 like	ENSBTAG00000004218	1.608	0.0473	520.714	101.385	394.667	61.5147	26-50%	2348	Cytoplasm	other	Upregulated
PKIB	cAMP-dependent protein kinase inhibitor beta	ENSBTAG00000004394	1.685	0.00453	720.375	131.126	516.733	136.962	26-50%	1688	Other	other	Upregulated
NPY	neuropeptide Y	ENSBTAG00000004503	-2.097	2.12e-07	230.714	42.4689	463.333	146.066	26-50%	863	Plasma Membrane	other		Downregulated
SYTL5	synaptotagmin like 5	ENSBTAG00000004955	-2.168	0.054	19.5	8.75341	43.6	7.63217	76-100%	3817	Other	other		Downregulated
LHX6	LIM homeobox 6	ENSBTAG00000005525	-2.296	0.0548	11.7143	3.96194	25.5333	10.0338	76-100%	1954	Nucleus	transcription regulator		Downregulated
LYNX1	Ly6/neurotoxin 1	ENSBTAG00000005762	1.597	0.0403	743.429	116.455	570.4	97.4942	26-50%	823	Plasma Membrane	transporter	Upregulated
CBLN2	cerebellin 2 precursor	ENSBTAG00000005985	-1.806	0.000196	461.426	93.4613	788.4	105.932	26-50%	2387	Extracellular Space	other		Downregulated
C1QTNF1	C1q and TNF related 1	ENSBTAG00000006276	1.893	0.00111	236.143	71.068	149.92	28.0827	51-75%	2538	Extracellular Space	other	Upregulated
EXTL1	exostosin like glycosyltransferase 1	ENSBTAG00000006349	1.551	0.0927	809.786	109.243	638.333	59.4627	26-50%	3663	Cytoplasm	enzyme	Upregulated
GADL1	glutamate decarboxylase like 1	ENSBTAG00000007131	2.734	0.000118	57.1429	12.6984	23.8667	4.3729	76-100%	3400	Cytoplasm	enzyme	Upregulated
RAB3C	RAB3C, member RAS oncogene family	ENSBTAG00000007306	-1.64	0.0147	499.5	129.279	827.267	256.998	26-50%	2097	Cytoplasm	enzyme		Downregulated
POMC	proopiomelanocortin	ENSBTAG00000007897	1.855	2.97e-05	816.286	129.891	519.8	186.291	26-50%	1084	Extracellular Space	other	Upregulated
AVP	arginine vasopressin	ENSBTAG00000008027	1.912	0.000924	16743.6	3273.06	10530.8	1184.28	0-25%	627	Plasma Membrane	other	Upregulated
GAD2	glutamate decarboxylase 2	ENSBTAG00000008056	-1.679	0.00385	598.214	153.957	974.62	181.89	26-50%	2147	Cytoplasm	enzyme		Downregulated
CRTAC1	cartilage acidic protein 1	ENSBTAG00000008102	1.61	0.0452	540.5	119.459	407.467	95.4401	26-50%	2100	Extracellular Space	other	Upregulated
HPCA	hippocalcin	ENSBTAG00000008336	1.973	2.12e-07	1037.43	124.729	627.267	92.1668	0-25%	1526	Cytoplasm	other	Upregulated
GRIK3	glutamate ionotropic receptor kainate type subunit 3	ENSBTAG00000009269	-1.616	0.0707	232.286	62.6675	365.267	62.2069	51-75%	2760	Plasma Membrane	ion channel		Downregulated
CPAMD8	C3 and PZP like, alpha-2-macroglobulin domain containing 8	ENSBTAG00000009331	-2.424	0.00336	22.9286	8.08462	55.6667	4.16467	76-100%	6418	Extracellular Space	other		Downregulated
MYRIP	myosin VIIA and Rab interacting protein	ENSBTAG00000009430	-1.674	0.00991	365.929	71.9348	599.333	113.48	26-50%	4978	Cytoplasm	other		Downregulated
ACTN2	actinin alpha 2	ENSBTAG00000009696	1.913	0.0219	115.857	18.0555	73.5333	12.4045	76-100%	2938	Nucleus	transcription regulator	Upregulated
CHGA	chromogranin A	ENSBTAG00000009836	1.637	0.00826	5573.07	566.065	4099.73	520.277	0-25%	1928	Cytoplasm	other	Upregulated
EGR1	early growth response 1	ENSBTAG00000010069	-1.733	0.00323	316.786	64.4719	523.267	113.659	26-50%	2157	Nucleus	transcription regulator		Downregulated
COL15A1	collagen type XV alpha 1 chain	ENSBTAG00000010082	2.517	5.3e-13	469.714	60.9063	214.467	39.7774	51-75%	5335	Extracellular Space	other	Upregulated
ALDH1A2	aldehyde dehydrogenase 1 family member A2	ENSBTAG00000010119	2.141	0.0665	37.6429	12.4298	20.8	5.03764	76-100%	3546	Cytoplasm	enzyme	Upregulated
MSX1	msh homeobox 1	ENSBTAG00000010875	2.291	0.00336	70.2857	13.5069	35.0667	5.99179	76-100%	946	Nucleus	transcription regulator	Upregulated
CPNE9	copine family member 9	ENSBTAG00000011551	1.567	0.0897	627.429	110.586	480.2	72.2812	26-50%	1951	Extracellular Space	other	Upregulated
NEFH	neurofilament heavy	ENSBTAG00000013147	1.549	0.0482	4373.5	670.627	3348.6	577.444	0-25%	3761	Cytoplasm	other	Upregulated
NKX2-8	NK2 homeobox 8	ENSBTAG00000013352	2.322	0.00777	48.5	19.8637	24.8667	7.00433	76-100%	934	Nucleus	transcription regulator	Upregulated
RPS23	ribosomal protein S23	ENSBTAG00000013358	1.785	2.57e-05	1520.21	227.433	1045.67	287.375	0-25%	634	Cytoplasm	translation regulator	Upregulated
VAX1	ventral anterior homeobox 1	ENSBTAG00000013875	-2.065	0.0927	22.7143	13.0924	47.0667	22.2445	76-100%	1005	Nucleus	transcription regulator		Downregulated
PDK4	pyruvate dehydrogenase kinase 4	ENSBTAG00000014069	-1.63	0.0157	571.571	144.697	872.333	173.659	26-50%	3805	Cytoplasm	kinase		Downregulated
AGRP	agouti related neuropeptide	ENSBTAG00000014556	-2.921	2.3e-09	54.2143	6.33772	152.933	73.7699	76-100%	405	Extracellular Space	other		Downregulated
ISG15	ISG15 ubiquitin-like modifier	ENSBTAG00000014707	1.788	0.012	207.357	33.4659	146.733	21.8083	51-75%	591	Extracellular Space	other	Upregulated
ZIC1	Zic family member 1	ENSBTAG00000014751	-1.702	0.0561	134.214	27.5718	216.15	49.0006	51-75%	1630	Nucleus	transcription regulator		Downregulated
ANGPTL7	angiopoietin like 7	ENSBTAG00000015340	1.648	0.0219	500.357	91.7966	345.067	75.6321	26-50%	2354	Extracellular Space	other	Upregulated
IL20RA	interleukin 20 receptor subunit alpha	ENSBTAG00000015638	2.394	0.00114	71.6429	23.3515	34.4667	7.04961	76-100%	1904	Plasma Membrane	transmembrane receptor	Upregulated
ISOC2	isochorismatase domain containing 2	ENSBTAG00000015950	1.635	0.0844	258.214	35.8192	193.267	22.8171	51-75%	1053	Cytoplasm	enzyme	Upregulated
CGA	glycoprotein hormones, alpha polypeptide	ENSBTAG00000016138	11.949	5.95e-119	1079.79	48.8252	92.4667	18.2798	26-50%	742	Extracellular Space	other	Upregulated
TMEM205	transmembrane protein 205	ENSBTAG00000016429	1.79	0.0215	183.071	41.4751	123.133	12.0116	51-75%	770	Cytoplasm	other	Upregulated
C1QL3	complement C1q like 3	ENSBTAG00000016677	-1.625	0.0897	188.857	41.1892	308.667	52.4786	51-75%	1708	Extracellular Space	other		Downregulated
SCN11A	sodium voltage-gated channel alpha subunit 11	ENSBTAG00000017174	2.205	0.0322	41.5714	22.0124	22.6667	7.91317	76-100%	5971	Plasma Membrane	ion channel	Upregulated
ARFGEF3	ARFGEF family member 3	ENSBTAG00000017370	-1.634	0.071	190.857	55.9017	309.333	120.157	51-75%	1397	Other	other		Downregulated
KMT2A	lysine methyltransferase 2A	ENSBTAG00000018093	-1.549	0.0781	704.857	112.373	1062.27	232.525	0-25%	2332	Nucleus	transcription regulator		Downregulated
MYL2	myosin light chain 2	ENSBTAG00000018369	4.459	4.3e-11	61.152	15.5211	14.6667	6.97799	76-100%	794	Cytoplasm	other	Upregulated
GABRB2	gamma-aminobutyric acid type A receptor beta2 subunit	ENSBTAG00000018585	-1.652	0.0936	150.357	66.204	245.2	58.5963	51-75%	1560	Plasma Membrane	ion channel		Downregulated
FOXB1	forkhead box B1	ENSBTAG00000019114	1.807	0.00416	246.143	23.5997	161.2	22.468	51-75%	2733	Nucleus	transcription regulator	Upregulated
SCN7A	sodium voltage-gated channel alpha subunit 7	ENSBTAG00000019137	-1.803	0.0507	86.5714	22.7511	150.667	55.5147	51-75%	7227	Plasma Membrane	ion channel		Downregulated
MYO5B	myosin VB	ENSBTAG00000019455	2.217	9.88e-09	397.714	138.58	210.467	77.2072	51-75%	5756	Cytoplasm	enzyme	Upregulated
HLA-B	major histocompatibility complex, class I, B	ENSBTAG00000020116	2.126	6.84e-06	240.786	43.9773	130.8	51.1126	51-75%	1427	Plasma Membrane	transmembrane receptor	Upregulated
ARHGEF16	Rho guanine nucleotide exchange factor 16	ENSBTAG00000020837	2.146	0.00655	87.6429	17.892	45.3333	12.428	76-100%	2100	Cytoplasm	other	Upregulated
CACNA1E	calcium voltage-gated channel subunit alpha1 E	ENSBTAG00000020887	-1.58	0.0679	448.643	106.243	696.267	157.121	26-50%	6807	Plasma Membrane	ion channel		Downregulated
HLA-DQB1	major histocompatibility complex, class II, DQ beta 1	ENSBTAG00000021077	-4.651	8.27e-07	4.025	1.41421	20.2667	8.16497	76-100%	769	Plasma Membrane	other		Downregulated
RIPK4	receptor interacting serine/threonine kinase 4	ENSBTAG00000021251	2.333	0.0454	24.6429	5.23723	12.2667	5.42194	76-100%	3794	Nucleus	kinase	Upregulated
CDH23	cadherin related 23	ENSBTAG00000021497	-1.662	0.0601	165.929	31.5184	283.333	19.1279	51-75%	3527	Plasma Membrane	transporter		Downregulated
CDH17	cadherin 17	ENSBTAG00000021964	4.068	1.3e-10	70.9286	15.745	19.3333	3.7246	76-100%	3334	Plasma Membrane	transporter	Upregulated
CLDN5	claudin 5	ENSBTAG00000022020	1.657	0.00336	1197.93	12.9872	879.333	95.223	0-25%	1348	Plasma Membrane	other	Upregulated
PPP1R14A	protein phosphatase 1 regulatory inhibitor subunit 14A	ENSBTAG00000023472	1.52	0.0591	2076.07	133.088	1699.8	55.9139	0-25%	795	Cytoplasm	phosphatase	Upregulated
RPL12	ribosomal protein L12	ENSBTAG00000025385	1.628	0.0122	929.357	273.748	686.8	117.058	26-50%	605	Nucleus	other	Upregulated
UNC13C	unc-13 homolog C	ENSBTAG00000025522	1.778	0.00174	381.286	85.6008	262.4	50.1595	26-50%	8622	Cytoplasm	other	Upregulated
SV2B	synaptic vesicle glycoprotein 2B	ENSBTAG00000027074	-1.571	0.0334	908.071	140.953	1337.73	88.2428	0-25%	5471	Plasma Membrane	transporter		Downregulated
C1QTNF5	C1q and TNF related 5	ENSBTAG00000027766	1.863	0.00111	263.857	106.69	172.6	36.9805	51-75%	1341	Plasma Membrane	transmembrane receptor	Upregulated
KLK6	kallikrein related peptidase 6	ENSBTAG00000030482	1.81	0.000762	405.929	31.4788	272.333	66.1383	51-75%	1490	Extracellular Space	peptidase	Upregulated
MX1	MX dynamin like GTPase 1	ENSBTAG00000030913	1.546	0.0511	1387.29	140.651	1098.87	205.06	0-25%	2434	Cytoplasm	enzyme	Upregulated
HHATL	hedgehog acyltransferase like	ENSBTAG00000033422	1.911	0.0991	74.5	22.0037	46.2	18.4227	76-100%	1765	Cytoplasm	enzyme	Upregulated
VCAM1	vascular cell adhesion molecule 1	ENSBTAG00000037539	1.713	0.0669	179.643	56.1055	128.733	31.8429	51-75%	2610	Plasma Membrane	transmembrane receptor	Upregulated
HLA-DQA1	major histocompatibility complex, class II, DQ alpha 1	ENSBTAG00000037605	1.921	6.09e-06	687.857	167.616	443.533	82.0244	26-50%	1155	Plasma Membrane	transmembrane receptor	Upregulated
HLA-DQA2	major histocompatibility complex, class II, DQ alpha 2	ENSBTAG00000038128	-2.417	0.00507	19.5	16.9706	46.1333	25.7869	76-100%	1162	Plasma Membrane	transmembrane receptor		Downregulated
HBD	hemoglobin subunit delta	ENSBTAG00000038748	2.235	0.0927	20.7857	8.17646	11.4	3.87298	76-100%	2185	Other	transporter	Upregulated
ARRDC2	arrestin domain containing 2	ENSBTAG00000039335	-1.764	0.00585	180.929	33.3347	298.067	39.895	51-75%	2437	Other	other		Downregulated
CARTPT	CART prepropeptide	ENSBTAG00000047486	1.745	0.00264	485.328	73.825	321.333	61.4614	26-50%	920	Extracellular Space	other	Upregulated
FKBP5	FK506 binding protein 5	ENSBTAG00000047502	-1.675	0.00138	986.357	179.893	1584.27	362.065	0-25%	3711	Nucleus	enzyme		Downregulated

## Sheet: Supplemental Table S3
Sánchez et al.,
Supplemental Table S3. Enriched pathways by differentially expressed genes found in the arcuate nucleus of prepubertal heifers fed with different plane of nutrition
Ingenuity Canonical Pathways	-log(p-value)	Molecules
Antigen Presentation Pathway	4.97	HLA-DQA2,HLA-DQA1,HLA-DQB1,HLA-B
Autoimmune Thyroid Disease Signaling	4.52	CGA,HLA-DQA1,HLA-DQB1,HLA-B
Allograft Rejection Signaling	3.56	HLA-DQA2,HLA-DQA1,HLA-DQB1,HLA-B
B Cell Development	3.52	HLA-DQA1,HLA-DQB1,HLA-B
OX40 Signaling Pathway	3.49	HLA-DQA2,HLA-DQA1,HLA-DQB1,HLA-B
Cdc42 Signaling	3.45	HLA-DQA2,HLA-DQA1,HLA-DQB1,MYL2,HLA-B
Graft-versus-Host Disease Signaling	3.15	HLA-DQA1,HLA-DQB1,HLA-B
Type I Diabetes Mellitus Signaling	3.14	HLA-DQA1,HLA-DQB1,GAD2,HLA-B
Neuroinflammation Signaling Pathway	3.01	HLA-DQA1,HLA-DQB1,GAD2,GABRB2,HLA-B,VCAM1
Nur77 Signaling in T Lymphocytes	2.89	HLA-DQA1,HLA-DQB1,HLA-B
Th1 Pathway	2.8	HLA-DQA2,HLA-DQA1,HLA-DQB1,HLA-B
Calcium-induced T Lymphocyte Apoptosis	2.75	HLA-DQA1,HLA-DQB1,HLA-B
Th2 Pathway	2.64	HLA-DQA2,HLA-DQA1,HLA-DQB1,HLA-B
T Helper Cell Differentiation	2.62	HLA-DQA1,HLA-DQB1,HLA-B
PKCθ Signaling in T Lymphocytes	2.49	CACNA1E,HLA-DQA1,HLA-DQB1,HLA-B
RhoGDI Signaling	2.42	CDH17,ARHGEF16,MYL2,CDH23
Leptin Signaling in Obesity	2.39	AGRP,POMC,NPY
Altered T Cell and B Cell Signaling in Rheumatoid Arthritis	2.36	HLA-DQA1,HLA-DQB1,HLA-B
Th1 and Th2 Activation Pathway	2.32	HLA-DQA2,HLA-DQA1,HLA-DQB1,HLA-B
GABA Receptor Signaling	2.3	CACNA1E,GAD2,GABRB2
IL-4 Signaling	2.29	HLA-DQA1,HLA-DQB1,HLA-B
Glutamate Dependent Acid Resistance	2.14	GAD2
Interferon Signaling	2.12	ISG15,MX1
Amyotrophic Lateral Sclerosis Signaling	2.09	NEFH,CACNA1E,GRIK3
Neuroprotective Role of THOP1 in Alzheimer's Disease	2.02	KLK6,HLA-B,TMPRSS9
iCOS-iCOSL Signaling in T Helper Cells	1.97	HLA-DQA1,HLA-DQB1,HLA-B
CD28 Signaling in T Helper Cells	1.89	HLA-DQA1,HLA-DQB1,HLA-B
Signaling by Rho Family GTPases	1.87	CDH17,ARHGEF16,MYL2,CDH23
Cardiac β-adrenergic Signaling	1.84	PPP1R14A,CACNA1E,PKIB
Gα12/13 Signaling	1.82	CDH17,MYL2,CDH23
Glutamate Degradation III (via 4-aminobutyrate)	1.74	GAD2
T Cell Exhaustion Signaling Pathway	1.54	HLA-DQA1,HLA-DQB1,HLA-B
Hepatic Fibrosis / Hepatic Stellate Cell Activation	1.52	COL15A1,MYL2,VCAM1
Agranulocyte Adhesion and Diapedesis	1.48	MYL2,CLDN5,VCAM1
Role of NFAT in Regulation of the Immune Response	1.48	HLA-DQA1,HLA-DQB1,HLA-B
Dendritic Cell Maturation	1.46	HLA-DQA1,HLA-DQB1,HLA-B
Leukocyte Extravasation Signaling	1.37	ACTN2,CLDN5,VCAM1
Glycogen Degradation II	1.34	PYGM

## Sheet: Supplemental Table S4
Sánchez et al.,
Supplemental Table S4. Functional processes associated with differentially expressed genes in the arcuate nucleus of prepubertal heifer calves fed with high compared to moderated plane of nutrition
Functional processes category	p-value	Molecules
Embryonic Development	2.28E-07-7.25E-03	MSX1,HLA-DQA1,C1QTNF5,KMT2A,CPAMD8,LHX6,KCNQ4,VCAM1,CDH17,ALDH1A2,CRTAC1,NKX2-1,ACTN2,CLDN5,CDH23,NKX2-8,POMC,FOXB1,CGA,AGRP,MYL2,GABRB2,EGR1,NEFH,ZIC1,AVP,HPCA,SV2B,VAX1
Organismal Development	2.28E-07-7.25E-03	MSX1,HLA-DQA1,C1QTNF5,KMT2A,CPAMD8,LHX6,KCNQ4,VCAM1,CDH17,ALDH1A2,CRTAC1,NKX2-1,ISG15,ACTN2,CLDN5,CDH23,NKX2-8,POMC,FOXB1,CGA,ARRDC2,AGRP,HLA-DQB1,MYL2,GABRB2,EGR1,LYNX1,NEFH,ZIC1,AVP,HPCA,SV2B,RIPK4,VAX1
Behavior	7.71E-07-3.63E-03	FOXB1,RAB3C,SCN7A,CACNA1E,AGRP,CARTPT,KMT2A,EGR1,LYNX1,ZIC1,UNC13C,FKBP5,AVP,NKX2-1,GAD2,CLDN5,CDH23,SCN11A,POMC,NPY
Endocrine System Development and Function	4.71E-06-7.25E-03	FOXB1,C1QTNF1,CACNA1E,CGA,AGRP,CARTPT,EGR1,PDK4,CHGA,ARFGEF3,NKX2-1,AVP,POMC,VAX1,NPY
Lipid Metabolism	4.71E-06-7.25E-03	C1QTNF1,CGA,CARTPT,C1QTNF5,EGR1,PDK4,VCAM1,CHGA,ALDH1A2,AVP,NKX2-1,MX1,GAD2,POMC,EXTL1,NPY
Molecular Transport	4.71E-06-7.25E-03	SCN7A,Ifi27,C1QTNF5,KCNQ4,VCAM1,CDH17,NKX2-1,MX1,ACTN2,CDH23,SCN11A,POMC,NPY,RAB3C,CACNA1E,CGA,AGRP,CARTPT,GABRB2,EGR1,PDK4,C1QL3,MYO5B,CHGA,ZIC1,UNC13C,ARFGEF3,AVP,GAD2,EXTL1
Small Molecule Biochemistry	4.71E-06-7.25E-03	RAB3C,C1QTNF1,GADL1,CACNA1E,CGA,AGRP,CARTPT,C1QTNF5,GABRB2,EGR1,PDK4,KCNQ4,C1QL3,VCAM1,CHGA,ALDH1A2,ARFGEF3,AVP,NKX2-1,MX1,GAD2,POMC,EXTL1,NPY
Cellular Development	1.3E-05-7.25E-03	MSX1,ZIC1,NKX2-1,AVP,EGR1,KMT2A,LHX6,POMC,VAX1,NPY
Cellular Growth and Proliferation	1.3E-05-7.25E-03	ZIC1,NKX2-1,AVP,AGRP,KMT2A,EGR1,LHX6,POMC,NPY
Nervous System Development and Function	1.3E-05-7.25E-03	MSX1,KMT2A,LHX6,KCNQ4,VCAM1,ALDH1A2,CRTAC1,NKX2-1,CLDN5,CDH23,NKX2-8,SCN11A,POMC,GRIK3,NPY,FOXB1,RAB3C,CACNA1E,CGA,AGRP,CARTPT,GABRB2,EGR1,MYO5B,LYNX1,NEFH,ZIC1,UNC13C,AVP,GAD2,SV2B,VAX1
Tissue Development	1.3E-05-7.25E-03	MSX1,IL20RA,C1QTNF5,KMT2A,CPAMD8,LHX6,KCNQ4,VCAM1,CDH17,ALDH1A2,CRTAC1,NKX2-1,ISG15,MX1,ACTN2,CDH23,POMC,NPY,FOXB1,CGA,AGRP,MYL2,EGR1,PDK4,NEFH,ZIC1,CHGA,AVP,HPCA,SV2B,RIPK4,VAX1
Amino Acid Metabolism	1.33E-05-7.25E-03	GADL1,CACNA1E,CGA,NKX2-1,AGRP,CARTPT,GAD2,EGR1,PDK4,POMC,NPY
Digestive System Development and Function	1.62E-05-7.25E-03	FOXB1,MSX1,HLA-DQA1,AGRP,CARTPT,GABRB2,KMT2A,EGR1,LHX6,VCAM1,ALDH1A2,ZIC1,NKX2-1,CLDN5,GAD2,POMC,VAX1,NPY
Cellular Assembly and Organization	2.5E-05-7.25E-03	NEFH,CDH17,MYRIP,AVP,MYL2,EGR1,POMC,VCAM1,NPY
Cardiovascular System Development and Function	3.9E-05-7.25E-03	ALDH1A2,CHGA,MSX1,AVP,MYL2,ACTN2,CLDN5,POMC,VCAM1,NPY
Connective Tissue Development and Function	3.9E-05-7.25E-03	MSX1,CGA,AVP,AGRP,IL20RA,ISG15,CARTPT,EGR1,PDK4,POMC,NPY
Post-Translational Modification	3.9E-05-7.25E-03	GADL1,ISG15,GAD2
Reproductive System Development and Function	3.9E-05-7.25E-03	CGA,NKX2-1,EGR1
Cell-To-Cell Signaling and Interaction	4.12E-05-7.25E-03	RAB3C,C1QTNF1,HLA-DQB1,HLA-DQA1,CARTPT,GABRB2,PDK4,KCNQ4,MYO5B,VCAM1,LYNX1,CDH17,CHGA,UNC13C,AVP,GAD2,SCN11A,SV2B,POMC,GRIK3,VAX1,NPY
Cellular Function and Maintenance	4.12E-05-7.25E-03	RAB3C,C1QTNF1,PYGM,CACNA1E,SCN7A,HLA-DQB1,HLA-DQA1,AGRP,CARTPT,MYL2,GABRB2,EGR1,PDK4,LYNX1,CHGA,ARFGEF3,UNC13C,AVP,ACTN2,HLA-B,SCN11A,POMC,GRIK3,NPY
Carbohydrate Metabolism	4.71E-05-7.25E-03	CHGA,ARFGEF3,CACNA1E,AVP,CARTPT,C1QTNF5,GAD2,EGR1,PDK4,POMC,C1QL3,NPY
Drug Metabolism	7.19E-05-3.7E-03	CHGA,CACNA1E,AVP,NKX2-1,CGA,AGRP,CARTPT,GABRB2,EGR1,POMC,NPY
Cell Morphology	8.16E-05-7.25E-03	ARFGEF3,CGA,ARRDC2,AVP,NKX2-1,ISG15,CARTPT,EGR1,SCN11A,POMC,VCAM1,NPY
Cell Death and Survival	1.46E-04-7.25E-03	FOXB1,MSX1,KLK6,GABRB2,EGR1,KCNQ4,LYNX1,NEFH,ALDH1A2,CHGA,NKX2-1,AVP,GAD2,HPCA
Cellular Compromise	1.46E-04-7.25E-03	NEFH,CHGA,KLK6,COL15A1,GABRB2,HPCA,EGR1,KCNQ4,LYNX1
Tissue Morphology	1.46E-04-7.25E-03	MSX1,KLK6,HLA-DQA1,KMT2A,LHX6,KCNQ4,VCAM1,CDH17,ALDH1A2,NKX2-1,ISG15,NKX2-8,POMC,NPY,CACNA1E,CGA,COL15A1,HLA-DQB1,AGRP,CARTPT,GABRB2,EGR1,PDK4,LYNX1,NEFH,CHGA,AVP,GAD2,HPCA,VAX1
Organ Development	1.56E-04-7.25E-03	MSX1,HLA-DQA1,C1QTNF5,KMT2A,CPAMD8,LHX6,KCNQ4,VCAM1,CDH17,ALDH1A2,CRTAC1,NKX2-1,ACTN2,CLDN5,CDH23,POMC,FOXB1,CGA,MYL2,GABRB2,EGR1,NEFH,ZIC1,CHGA,AVP,HPCA,SV2B,VAX1
Cell Signaling	2.15E-04-6.12E-03	C1QTNF1,CHGA,CACNA1E,AVP,CGA,AGRP,CARTPT,MX1,EGR1,CDH23,POMC,NPY
Nucleic Acid Metabolism	2.15E-04-3.63E-03	C1QTNF1,AVP,CGA,AGRP,PDK4,POMC,NPY
Organ Morphology	3.6E-04-7.25E-03	FOXB1,MSX1,CACNA1E,CGA,HLA-DQB1,EGR1,LHX6,VCAM1,LYNX1,CDH17,ZIC1,CRTAC1,ALDH1A2,CHGA,ARFGEF3,NKX2-1,AVP,ACTN2,POMC,VAX1
Renal and Urological System Development and Function	4.61E-04-7.25E-03	NKX2-1,AVP
Energy Production	4.69E-04-4.69E-04	C1QTNF1,ALDH1A2,CARTPT,C1QTNF5,PDK4,POMC
Hematological System Development and Function	8.25E-04-7.25E-03	RAB3C,C1QTNF1,HLA-DQB1,AGRP,HLA-DQA1,EGR1,KMT2A,PDK4,VCAM1,CDH17,CHGA,AVP,GAD2,HLA-B,POMC,NPY
Immune Cell Trafficking	8.25E-04-7.25E-03	RAB3C,CHGA,AGRP,HLA-DQA1,HLA-DQB1,EGR1,PDK4,POMC,VCAM1,NPY
Auditory and Vestibular System Development and Function	1.12E-03-3.63E-03	MSX1,C1QTNF5,HPCA,CDH23,KCNQ4
Protein Synthesis	1.33E-03-1.33E-03	CGA,NKX2-1
Protein Trafficking	1.83E-03-1.83E-03	MSX1,AVP,ISG15,ACTN2,EGR1,VCAM1
Vitamin and Mineral Metabolism	2.06E-03-6.12E-03	C1QTNF1,CHGA,CACNA1E,AVP,CARTPT,MX1,EGR1,CDH23,POMC,NPY
Organismal Survival	2.73E-03-5.66E-03	FOXB1,RAB3C,MSX1,ZIC1,NKX2-1,CLDN5,POMC,RIPK4,VAX1
Skeletal and Muscular System Development and Function	2.78E-03-7.25E-03	MSX1,CGA,IL20RA,MYL2,EGR1,PDK4,KCNQ4,VCAM1,ALDH1A2,CHGA,AVP,ISG15,ACTN2,VAX1,NPY
Cellular Movement	3.41E-03-6.78E-03	KLK6,CGA,VCAM1
Cell Cycle	3.63E-03-7.25E-03	ZIC1,MSX1,EGR1,KMT2A,POMC
Gene Expression	3.63E-03-3.63E-03	MSX1,POMC
Hepatic System Development and Function	3.63E-03-7.25E-03	EGR1
Respiratory System Development and Function	3.63E-03-3.63E-03	NKX2-1
Visual System Development and Function	3.63E-03-3.63E-03	EGR1
Lymphoid Tissue Structure and Development	5.3E-03-7.25E-03	CDH17,HLA-DQB1,EGR1,KMT2A
Cell-mediated Immune Response	7.25E-03-7.25E-03	EGR1
Hair and Skin Development and Function	7.25E-03-7.25E-03	MYRIP,POMC
Hematopoiesis	7.25E-03-7.25E-03	EGR1
Organismal Functions	7.25E-03-7.25E-03	NPY

## Sheet: Supplemental Table S5
Sánchez et al.,
Supplemental Table S5. Upstream regulators controlling the expression of differentially expressed genes found in the arcuate nucleus of prepubertal heifer calves fed with high compared to moderated plane of nutrition
Upstream Regulator	Fold Change	Molecule Type	Predicted Activation State	Activation z-score	Flags	p-value of overlap	Target Molevules in Dataset	Mechanistic Network
corticosterone		chemical - endogenous mammalian		-1.178		6.45e-10	AGRP,AVP,CARTPT,CGA,CLDN5,FKBP5,NPY,PDK4,POMC	17 (3)
NPY2R		G-protein coupled receptor		1.414		8.31e-08	AGRP,CARTPT,NPY,POMC
JAK1/2		group		1.633	bias	2.46e-07	C1QL3,HLA-DQA1,HPCA,ISG15,MX1,MYO5B	11 (4)
FOS		transcription regulator		0.339		5.63e-06	CGA,CHGA,EGR1,HLA-B,MSLN,MYO5B,NPY,PKIB,POMC,RIPK4,VCAM1	20 (5)
LIPE		enzyme				6.28e-06	AGRP,EGR1,FKBP5,HLA-DQA1,NPY,PDK4
NR3C1		ligand-dependent nuclear receptor		-0.378		6.33e-06	ACTN2,ANGPTL7,AVP,C1QTNF1,CGA,CLDN5,EGR1,FKBP5,ISG15,NPY,POMC,VCAM1	17 (4)
testosterone		chemical - endogenous mammalian		-1.287		6.81e-06	AVP,CARTPT,CGA,EGR1,MX1,NPY,PKIB,POMC,VCAM1	15 (3)
CREB1		transcription regulator		-0.018		7.25e-06	ARFGEF3,AVP,CARTPT,CGA,CHGA,EGR1,GAD2,HLA-DQB1,HPCA,NKX2-1,NPY
clonidine		chemical drug				7.81e-06	AVP,EGR1,POMC
NPBWR1		G-protein coupled receptor				1.34e-05	NPY,POMC
IL27		cytokine		1.091		1.37e-05	EGR1,HLA-B,HLA-DQA1,HLA-DQB1,MX1,VCAM1
ZFHX3		transcription regulator				2.07e-05	AVP,LHX6,POMC,PYGM,VAX1
ARNTL		transcription regulator		1		2.08e-05	AGRP,CARTPT,NKX2-1,NPY
CCK		other				2.13e-05	CARTPT,EGR1,NPY
SNCA		enzyme		1.89		2.21e-05	C1QL3,HLA-DQA1,HPCA,ISG15,MX1,MYO5B,SV2B
metyrapone		chemical drug				2.61e-05	CARTPT,NPY,POMC
ADCYAP1		other	Activated	2.568		2.67e-05	CARTPT,CGA,CHGA,CRTAC1,EGR1,GABRB2,POMC
quinpirole		chemical reagent				3.17e-05	CGA,NPY,POMC
RETN		other		1.221		3.21e-05	AGRP,CARTPT,NPY,VCAM1
PARP9		enzyme				4.49e-05	HLA-DQA1,HLA-DQB1,ISG15
NR4A1		ligand-dependent nuclear receptor				5.27e-05	CLDN5,NPY,PDK4,POMC,PYGM,VCAM1
naloxone		chemical drug				5.27e-05	AVP,NPY,POMC
HTT		transcription regulator				5.75e-05	ACTN2,AVP,CARTPT,EGR1,FAM173A,HPCA,MYL2,NEFH,NPY,SYNDIG1L,VCAM1
forskolin		chemical toxicant		0.061		5.83e-05	AVP,CARTPT,CGA,COL15A1,EGR1,FKBP5,HLA-DQA1,HLA-DQB1,NPY,PDK4,POMC
cocaine		chemical drug		1.836		7.99e-05	CARTPT,EGR1,GABRB2,MX1,NPY,POMC
dexamethasone phosphate		chemical drug				9.25e-05	CGA,PDK4,SCN7A
DICER1		enzyme		0		9.4e-05	AGRP,AVP,CGA,EGR1,GAD2,NEFH,SCN11A
CD40LG		cytokine				0.000104	EGR1,HLA-DQA1,HLA-DQA2,HLA-DQB1,ISG15,MX1,NEFH,VCAM1
GHRL		growth factor		-1.954		0.00011	AGRP,CARTPT,NPY,POMC
glucocorticoid		chemical drug		-0.931		0.000114	AVP,CGA,CHGA,CLDN5,NPY,POMC,VCAM1	15 (3)
bisindolylmaleimide		chemical - kinase inhibitor				0.000118	CGA,CHGA,EGR1
HTR4		G-protein coupled receptor				0.000133	CARTPT,VCAM1
CPE		peptidase				0.000133	AVP,CHGA,POMC
NPY5R		G-protein coupled receptor				0.000133	NPY,POMC
dexamethasone		chemical drug		-1.021		0.000135	AGRP,ANGPTL7,AVP,CGA,CHGA,CLDN5,COL15A1,EGR1,FKBP5,HLA-DQB1,ISG15,MX1,MYL2,NKX2-1,NPY,PDK4,POMC,RPS23,VCAM1	23 (3)
5-hydroxytryptamine		chemical - endogenous mammalian		0	bias	0.000146	ALDH1A2,EGR1,POMC,VCAM1
H89		chemical - kinase inhibitor		-0.553		0.000188	CGA,CHGA,EGR1,POMC,VCAM1
beta-estradiol		chemical - endogenous mammalian		0.579		0.000209	ALDH1A2,AVP,CARTPT,CGA,CHGA,EGR1,GAD2,HLA-DQA1,ISG15,KLK6,MX1,MYO5B,NKX2-1,PDK4,PKIB,POMC,PPP1R14A,VCAM1	23 (3)
dihydrotestosterone		chemical - endogenous mammalian		-0.44		0.000215	AVP,CGA,EGR1,FKBP5,MYRIP,POMC,RPL12,RPS23,VCAM1
NPY	-1.923	other				0.000222	AVP,NPY,POMC
parthenolide		chemical drug				0.000222	CLDN5,PDK4,VCAM1
GAST		other		0.849	bias	0.00023	CHGA,EGR1,POMC,VCAM1
calcitriol		chemical drug		0.357		0.000242	ALDH1A2,CHGA,EGR1,ISG15,ISOC2,KLK6,MX1,NKX2-1,PDK4
REST		transcription regulator		-1.965	bias	0.000265	AVP,CARTPT,GRIK3,KCNQ4,NEFH
SH2B1		other				0.000279	AGRP,NPY
VGF		growth factor				0.000279	AGRP,NPY
volinanserin		chemical drug				0.000279	EGR1,POMC
ISL1		transcription regulator		0		0.000303	CARTPT,MSX1,NPY,SCN7A
TRH		other				0.000343	CGA,NKX2-1,POMC
CIITA		transcription regulator				0.000343	HLA-B,HLA-DQA1,HLA-DQB1
FANCA		other				0.000371	CGA,EGR1
GHSR		G-protein coupled receptor				0.000371	AGRP,NPY
AGI-1067		chemical drug				0.000371	EGR1,VCAM1
N-methyl-3,4-methylenedioxyamphetamine		chemical drug				0.000371	AVP,CARTPT
buserelin		chemical drug				0.000371	CGA,EGR1
alpha-tocopherol succinate		chemical drug				0.000371	EGR1,VCAM1
GNRH		group				0.000372	CGA,CHGA,EGR1
ethylene glycol tetraacetic acid		chemical reagent				0.000401	CGA,EGR1,MYL2
bromocriptine		chemical drug				0.000401	CGA,NPY,POMC
IgG		complex		-1.069		0.00044	CLDN5,ISG15,KLK6,POMC,VCAM1
progesterone		chemical - endogenous mammalian		-1.504		0.000442	ALDH1A2,CLDN5,COL15A1,EGR1,FKBP5,GABRB2,HLA-DQB1,NPY,POMC	18 (4)
IL1B		cytokine		0.224		0.000452	AVP,EGR1,FKBP5,GAD2,ISG15,MX1,NPY,POMC,PPP1R14A,RAB3C,VCAM1	14 (4)
verapamil		chemical drug				0.000466	AVP,CGA,VCAM1
PROP1		transcription regulator				0.000476	CGA,NPY
LHX3		transcription regulator				0.000476	CGA,POMC
RFXAP		transcription regulator				0.000476	HLA-B,HLA-DQA1
IFNL4		cytokine				0.000476	ISG15,MX1
flufenamic acid		chemical drug				0.000476	CGA,VCAM1
aurothioglucose		chemical drug				0.000476	NPY,POMC
CTNNB1		transcription regulator		1.253	bias	0.000519	ALDH1A2,CHGA,CLDN5,EGR1,FOXB1,LHX6,MSX1,NKX2-1,VCAM1,ZIC1
HOXA10		transcription regulator		0.447		0.000555	ALDH1A2,CLDN5,COL15A1,HLA-DQA1,HLA-DQB1
CARTPT	1.571	other				0.000593	AVP,CARTPT
DBH		enzyme				0.000593	AGRP,NPY
calmidazolium		chemical drug				0.000593	EGR1,VCAM1
urea		chemical - endogenous mammalian				0.000593	AVP,EGR1
allopregnanolone		chemical - endogenous mammalian				0.000593	AVP,POMC
LPL		enzyme				0.000613	MYL2,PDK4,VCAM1
dopamine		chemical - endogenous mammalian				0.000641	CARTPT,EGR1,POMC,TMEM205
Insulin		group		0.953		0.000649	AGRP,AVP,CARTPT,EGR1,NPY,PDK4,POMC
nicotine		chemical drug		1.01		0.000659	AVP,CARTPT,CHGA,EGR1,POMC
5-N-ethylcarboxamido adenosine		chemical reagent		0.927		0.000664	CGA,EGR1,HLA-DQA1,HLA-DQB1
CPT1C		enzyme				0.000723	NPY,PDK4
mimosine		chemical drug				0.000723	HLA-DQA1,HLA-DQB1
AVP	1.738	other				0.000742	AVP,EGR1,POMC
STAT6		transcription regulator		0.2		0.000835	EGR1,FKBP5,ISG15,PDK4,PKIB,VCAM1
IAPP		other				0.000866	NPY,POMC
PCSK2		peptidase				0.000866	CARTPT,POMC
PITX1		transcription regulator				0.000866	CGA,POMC
EDN1		cytokine		1.172	bias	0.000871	AVP,EGR1,MYL2,POMC,VCAM1
SB203580		chemical - kinase inhibitor		-1.018	bias	0.000891	CLDN5,EGR1,ISG15,MX1,NEFH,POMC,VCAM1
DCN		other				0.000991	HLA-DQA1,HLA-DQB1,VCAM1
EBI3		cytokine				0.000991	HLA-B,HLA-DQA1,MX1
OTX1		transcription regulator				0.00102	CGA,POMC
ASIP		other				0.00102	AGRP,NPY
SKF-38393		chemical reagent				0.00102	EGR1,NPY
salmonella minnesota R595 lipopolysaccharides		chemical - endogenous non-mammalian		1.091	bias	0.00105	EGR1,HLA-DQA1,ISG15,VCAM1
ESR2		ligand-dependent nuclear receptor		0.41		0.00106	AVP,CGA,EGR1,GAD2,NPY,PDK4,PKIB	23 (3)
BDNF		growth factor	Inhibited	-2.187		0.00107	CHGA,EGR1,GAD2,NPY,POMC,RPS23	13 (2)
oblimersen		biologic drug				0.0011	ISG15,MSX1,MX1
FOXO1		transcription regulator		-1.309		0.00112	AGRP,CLDN5,EGR1,NPY,PDK4,POMC,VCAM1
SOD1		enzyme				0.00113	CARTPT,CGA,NEFH,NPY,VCAM1
IFNA10		cytokine				0.00119	ISG15,MX1
IFNA21		cytokine				0.00119	ISG15,MX1
IFNA5		cytokine				0.00119	ISG15,MX1
IFNA7		cytokine				0.00119	ISG15,MX1
POU3F2		transcription regulator				0.00119	CHGA,NKX2-1
F10		peptidase				0.00119	EGR1,VCAM1
IFNA14		cytokine				0.00119	ISG15,MX1
IFNA6		cytokine				0.00119	ISG15,MX1
thioctic acid		chemical drug				0.00129	AVP,PDK4,VCAM1
STAT3		transcription regulator		0.514		0.00133	AGRP,EGR1,HLA-DQA1,ISG15,MX1,NKX2-1,NPY,POMC	8 (3)
SMC3		other				0.00137	HLA-DQA1,HLA-DQB1
IFNA8		cytokine				0.00137	ISG15,MX1
IFNA16		cytokine				0.00137	ISG15,MX1
PTF1A		transcription regulator				0.00149	GAD2,GRIK3,NPY
SOCS1		other		-1.176	bias	0.00149	FKBP5,ISG15,MX1,VCAM1	7 (2)
leukotriene C4		chemical - endogenous mammalian				0.00156	EGR1,VCAM1
NPY1R		G-protein coupled receptor				0.00156	NPY,POMC
reserpine		chemical drug				0.00156	CHGA,EGR1
acadesine		chemical drug				0.00156	EGR1,NPY
IFN Beta		group				0.00175	HLA-B,ISG15,MSX1,MX1
fontolizumab		biologic drug				0.00176	ISG15,MX1
vitamin E		chemical drug				0.00179	EGR1,POMC,VCAM1
2-deoxyglucose		chemical drug				0.00179	AGRP,NPY,POMC
IFNA2		cytokine	Activated	2.156	bias	0.00188	HLA-B,IFI27L2,ISG15,MX1,VCAM1
NR5A1		ligand-dependent nuclear receptor				0.00195	AGRP,CGA,POMC
methylphenidate		chemical drug				0.00198	EGR1,NPY
F3		transmembrane receptor				0.00204	EGR1,MSLN,VCAM1
GDNF		growth factor				0.00213	CLDN5,EGR1,SCN11A
AGER		transmembrane receptor				0.0024	CHGA,EGR1,VCAM1
DTNBP1		other				0.00245	GAD2,LHX6
methamphetamine		chemical drug				0.0026	EGR1,NPY,VCAM1
Vegf		group		-1.012	bias	0.00267	ANGPTL7,C1QTNF1,CRTAC1,EGR1,FKBP5,KMT2A,VCAM1
NEUROG3		transcription regulator				0.0027	CHGA,LHX6,NKX2-1
DLX2		transcription regulator				0.0027	CGA,GAD2
MSX1	2.117	transcription regulator				0.0027	CGA,MSX1
epinephrine		chemical - endogenous mammalian				0.0027	MYL2,NPY,POMC
AICAR		chemical - endogenous mammalian				0.0027	AGRP,NPY,PDK4
cyclic AMP		chemical - endogenous mammalian		0.975		0.0028	CARTPT,CGA,CHGA,EGR1,POMC
IFI16		transcription regulator				0.0028	CGA,ISG15,VCAM1
MAPK3		kinase				0.0028	CGA,EGR1,HLA-DQB1	12 (3)
U0126		chemical - kinase inhibitor		-0.747		0.00289	CHGA,EGR1,FKBP5,HLA-DQA1,NPY,POMC,VCAM1
PRKCE		kinase				0.00291	EGR1,POMC,VCAM1
L-triiodothyronine		chemical - endogenous mammalian		-1.821		0.00292	AGRP,CGA,EGR1,MYL2,NPY,PDK4
lactosylceramide		chemical - endogenous mammalian				0.00296	HLA-DQA1,VCAM1
KISS1		other				0.00296	EGR1,NPY
ethanol		chemical - endogenous mammalian		1.866		0.00296	AVP,CARTPT,EGR1,NPY,POMC,VCAM1
GLP-1-(7-34)-amide		chemical drug				0.00296	AVP,VCAM1
mezerein		chemical - endogenous non-mammalian				0.00296	HLA-B,MX1
RICTOR		other		0.555	bias	0.00299	EGR1,ISG15,RPL12,RPS23,VCAM1
Ca2+		chemical - endogenous mammalian		0.053		0.00304	CGA,EGR1,GAD2,NPY,VCAM1
decitabine		chemical drug		1.969	bias	0.00321	ALDH1A2,CLDN5,HLA-B,ISG15,MX1,NKX2-8,SCN11A
chelerythrine		chemical drug				0.00323	CHGA,VCAM1
fluoxetine		chemical drug				0.00324	EGR1,NPY,POMC
CREBBP		transcription regulator				0.00328	CGA,EGR1,HLA-B,ISG15,MSX1,VCAM1	20 (5)
phorbol myristate acetate		chemical drug		-0.382		0.00343	CGA,CHGA,EGR1,FKBP5,IL20RA,ISG15,NKX2-1,NPY,PDK4,POMC,VCAM1
TRPV4		ion channel				0.00352	AVP,VCAM1
CNTF		cytokine				0.00359	EGR1,NPY,POMC
PRL		cytokine		0.277		0.00367	CLDN5,EGR1,ISG15,NPY,PDK4
ricinoleic acid		chemical - endogenous non-mammalian				0.00369	VCAM1
buspirone		chemical drug				0.00369	POMC
USP20		peptidase				0.00369	VCAM1
FOXI2		transcription regulator				0.00369	NKX2-1
SERPINA6		other				0.00369	POMC
NLGN2		enzyme				0.00369	GAD2
CA1		enzyme				0.00369	ALDH1A2
TRPM3		ion channel				0.00369	EGR1
ASB4		transcription regulator				0.00369	POMC
CHGB		other				0.00369	CHGA
KIF5A		transporter				0.00369	GABRB2
mir-329		microRNA				0.00369	GAD2
hispidulin		chemical drug				0.00369	EGR1
AVPR1B		G-protein coupled receptor				0.00369	POMC
RPS6KA2		kinase				0.00369	EGR1
TBX19		transcription regulator				0.00369	POMC
CHRM2		G-protein coupled receptor				0.00369	EGR1
CML advanced glycation end products		chemical reagent				0.00369	EGR1
NCGC00184710		chemical reagent				0.00369	PDK4
denatonium benzoate		chemical drug				0.00369	AGRP
phenylthiocarbamide		chemical reagent				0.00369	AGRP
cyclothiazide		chemical drug				0.00369	EGR1
inorganic salt		chemical - other				0.00369	AVP
arachidonyl-2-chloroethylamide		chemical reagent				0.00369	EGR1
dextrorphan		chemical - endogenous mammalian				0.00369	POMC
pentagastrin		chemical drug				0.00369	CHGA
LEPR		transmembrane receptor		1.677		0.00378	AGRP,CARTPT,NPY,POMC	9 (3)
POLG		enzyme				0.00382	NPY,POMC
KN-62		chemical - kinase inhibitor				0.00382	EGR1,VCAM1
GABA		chemical - endogenous mammalian				0.00382	CARTPT,CGA
IFNL1		cytokine				0.00384	HLA-B,ISG15,MX1
fluticasone propionate		chemical drug		-1.982		0.00386	FKBP5,HLA-DQA1,MX1,PDK4
histamine		chemical - endogenous mammalian				0.00397	AVP,CGA,POMC
estrogen		chemical drug		0		0.00408	CGA,COL15A1,EGR1,Ifi27,MSX1
diazoxide		chemical drug				0.00412	EGR1,POMC
acetylcholine		chemical - endogenous mammalian				0.00412	NPY,POMC
SOCS3		phosphatase				0.00423	EGR1,MX1,POMC	8 (4)
GDF2		growth factor				0.00437	MSX1,NPY,VCAM1
PRKDC		kinase				0.00444	FKBP5,VCAM1
8-bromo-cAMP		chemical reagent		1.476		0.00445	AVP,CGA,EGR1,POMC
mifepristone		chemical drug		1.342		0.00445	COL15A1,EGR1,FKBP5,HLA-DQB1,NPY
POR		enzyme		0.218		0.00453	ALDH1A2,HLA-DQA1,HLA-DQB1,PDK4
ATF2		transcription regulator				0.00465	CGA,EGR1,VCAM1	13 (3)
USP18		peptidase				0.00477	ISG15,MX1
SFN		other				0.00477	FKBP5,PDK4
FGF8		growth factor				0.00479	LHX6,MSX1,ZIC1
EGR1	-1.559	transcription regulator				0.00509	CARTPT,CHGA,EGR1,VCAM1
B2M		transmembrane receptor				0.00511	HLA-DQA1,HLA-DQB1
formaldehyde		chemical - endogenous mammalian				0.00511	AVP,EGR1
lysophosphatidic acid		chemical - other				0.00524	EGR1,FKBP5,VCAM1
TNF		cytokine		1.337		0.0054	AVP,C1QTNF1,CLDN5,COL15A1,EGR1,GABRB2,HLA-B,ISG15,MSLN,MX1,NEFH,NKX2-1,POMC,VCAM1
GCK		kinase				0.00547	NPY,POMC
BMP6		growth factor				0.00556	ALDH1A2,MSX1,POMC
ERK1/2		group		0.061		0.00557	AVP,EGR1,FKBP5,POMC,VCAM1
NRAS		enzyme				0.00568	EGR1,Ifi27,ISG15,SV2B
Interferon alpha		group		1.684		0.00579	HLA-B,Ifi27,ISG15,MX1,POMC,VCAM1
TG		other				0.00583	CGA,PDK4
CGA	11.775	other				0.00583	CGA,CLDN5
Hmgn3		other				0.00583	CGA,POMC
linsidomine		chemical drug				0.00583	AVP,EGR1
LEP		growth factor		1.581		0.0063	AGRP,CARTPT,EGR1,NPY,POMC,VCAM1	10 (4)
deferoxamine		chemical drug		-1.091		0.00632	CACNA1E,CGA,EGR1,VCAM1
3M-011		chemical reagent				0.00659	ISG15,MX1
RAD21		transcription regulator				0.00659	HLA-DQA1,HLA-DQB1
BMP4		growth factor		0.065		0.00689	ALDH1A2,CGA,MSX1,POMC
JUN		transcription regulator				0.00692	CGA,CHGA,HLA-B,NEFH,PKIB,VCAM1
Histone h3		group				0.00707	CGA,EGR1,FKBP5,MX1,RPL12,ZIC1
salicin		chemical - endogenous non-mammalian				0.00736	AGRP
vildagliptin		chemical drug				0.00736	NPY
2,3',4,4',5-pentachlorobiphenyl		chemical toxicant				0.00736	CLDN5
butenolide		chemical - endogenous non-mammalian				0.00736	POMC
GNAT3		enzyme				0.00736	AGRP
EIF4B		translation regulator				0.00736	ISG15
FBXO25		enzyme				0.00736	EGR1
GPR4		G-protein coupled receptor				0.00736	VCAM1
MRGPRX1		G-protein coupled receptor				0.00736	EGR1
HLA-B27		complex				0.00736	HLA-DQA1
mir-370		microRNA				0.00736	GAD2
ABHD5		enzyme				0.00736	PDK4
CRHBP		other				0.00736	AVP
GNAZ		enzyme				0.00736	POMC
POLDIP3		other				0.00736	ISG15
AKT inhibitor VII		chemical reagent				0.00736	ALDH1A2
TRPC6		ion channel				0.00736	MX1
TH		enzyme				0.00736	NPY
SCG5		other				0.00736	POMC
Sf1		other				0.00736	VCAM1
FHOD1		other				0.00736	MYL2
MLS000389544		chemical reagent				0.00736	PDK4
methoxamine		chemical drug				0.00736	POMC
isoflurophate		chemical drug				0.00736	POMC
levorphanol		chemical drug				0.00736	POMC
AGI-1095		chemical reagent				0.00736	EGR1
ropinirole		chemical drug				0.00736	EGR1
quinine		chemical drug				0.00736	AGRP
KT 5926		chemical - kinase inhibitor				0.00736	VCAM1
cyclosporin H		chemical reagent				0.00736	EGR1
polyinosinic acid		chemical reagent				0.00736	VCAM1
17-epiestriol		chemical - endogenous mammalian				0.00736	VCAM1
L-glutamic acid		chemical - endogenous mammalian				0.00747	EGR1,NPY,POMC	13 (3)
fatty acid		chemical - endogenous mammalian				0.00747	AGRP,NPY,VCAM1
POU4F1		transcription regulator				0.00786	CARTPT,NPY,SCN7A
SIM1		transcription regulator				0.008	AVP,EGR1,PKIB,POMC
Jnk		group		0.069		0.00813	AGRP,ALDH1A2,EGR1,VCAM1	13 (3)
3M-001		chemical drug				0.00823	ISG15,MX1
LIF		cytokine				0.00839	EGR1,MSX1,NPY,POMC
cilostazol		chemical drug				0.00867	CLDN5,VCAM1
memantine		chemical drug				0.00867	CLDN5,NPY
Pkc(s)		group				0.0088	CARTPT,CGA,EGR1,VCAM1
NR3C2		ligand-dependent nuclear receptor				0.00887	EGR1,FKBP5,HLA-DQB1	16 (3)
NEUROD1		transcription regulator				0.00912	CHGA,POMC
NR2F1		ligand-dependent nuclear receptor				0.00912	EGR1,POMC
TNFRSF9		transmembrane receptor				0.00912	ALDH1A2,HLA-DQB1
ESR1		ligand-dependent nuclear receptor		-0.709		0.00929	AVP,C1QTNF5,CGA,EGR1,GAD2,HLA-B,IL20RA,KCNQ4,MX1,PDK4,PKIB	23 (3)
oleic acid		chemical - endogenous mammalian				0.0093	NPY,PDK4,VCAM1
STAT1		transcription regulator				0.00953	EGR1,HLA-DQA1,ISG15,MX1,POMC	8 (3)
IRF9		transcription regulator				0.00957	ISG15,MX1
carbamylcholine		chemical drug				0.00957	CGA,EGR1
TAL1		transcription regulator				0.00965	CDH23,HLA-B,MSLN,RIPK4
IRF2		transcription regulator				0.00974	C1QTNF1,ISG15,VCAM1
MECP2		transcription regulator				0.00996	EGR1,FKBP5,NEFH
PP1		chemical - kinase inhibitor				0.01	CGA,VCAM1
IRS2		enzyme				0.01	EGR1,MX1
H-7		chemical - kinase inhibitor				0.01	EGR1,ISG15
epigallocatechin-gallate		chemical drug		0		0.0101	CLDN5,EGR1,ISG15,VCAM1
PRKCA		kinase				0.0102	AVP,EGR1,VCAM1
ATF1		transcription regulator				0.0105	EGR1,HLA-B
BCL3		transcription regulator				0.0105	HLA-DQB1,PDK4
ribavirin		chemical drug				0.0105	ISG15,MX1
TSC2		other				0.0109	EGR1,PDK4,PKIB
PITX2		transcription regulator				0.0109	EGR1,LHX6,POMC
BMP7		growth factor				0.0109	ALDH1A2,POMC,ZIC1
ergosterol-5,8-peroxide		chemical - endogenous mammalian				0.011	VCAM1
pregnenolone sulfate		chemical - endogenous mammalian				0.011	EGR1
FKHR		group				0.011	VCAM1
Arntl-Clock		complex				0.011	AVP
GPRC6A		G-protein coupled receptor				0.011	EGR1
INTS11		other				0.011	EGR1
MAGEA11		other				0.011	FKBP5
BBS10		other				0.011	AVP
SRFBP1		other				0.011	MYL2
gelatinase		group				0.011	CLDN5
NCF2		enzyme				0.011	VCAM1
CACNA1B		ion channel				0.011	AVP
GSK0660		chemical reagent				0.011	PDK4
CCNC		kinase				0.011	VCAM1
CLCN3		ion channel				0.011	VCAM1
miR-370-3p (and other miRNAs w/seed CCUGCUG)		mature microRNA				0.011	GAD2
IFIH1		enzyme				0.011	EGR1,ISG15
MKNK2		kinase				0.011	ISG15
MLST8		other				0.011	ISG15
GFRA2		transmembrane receptor				0.011	EGR1
HBEGF		growth factor				0.011	EGR1,PDK4
TLR9		transmembrane receptor		1.067	bias	0.011	EGR1,ISG15,MX1,NPY
Cdkal1		enzyme				0.011	CHGA
IFNG		cytokine		1.014		0.011	EGR1,FKBP5,GAD2,HLA-B,HLA-DQA1,HLA-DQB1,ISG15,MX1,POMC,RAB3C,VCAM1
AHCY		enzyme				0.011	VCAM1
TOP2A		enzyme				0.011	KMT2A
Irs4		other				0.011	EGR1
LHX4		transcription regulator				0.011	CGA
anastrozole		chemical drug				0.011	VCAM1
atipamezole		chemical drug				0.011	EGR1
bongkrekic acid		chemical toxicant				0.011	VCAM1
ethyl ether		chemical reagent				0.011	AVP
chlorisondamine		chemical drug				0.011	CHGA
ethyl gallate		chemical - endogenous non-mammalian				0.011	VCAM1
cabergoline		chemical drug				0.011	POMC
myristoylated PKCzeta pseudosubstrate peptide inhibitor		chemical - kinase inhibitor				0.011	VCAM1
muscarine		chemical toxicant				0.011	EGR1
dextromethorphan		chemical drug				0.011	POMC
2-amino-3-phosphonopropionic acid		chemical - endogenous mammalian				0.011	EGR1
alpha-methylparatyrosine		chemical drug				0.011	AVP
Gd3+		chemical - endogenous mammalian				0.011	VCAM1
HDAC4		transcription regulator				0.0114	GABRB2,RAB3C,VCAM1
KAT2B		transcription regulator				0.0115	HLA-B,ISG15
IFNLR1		transmembrane receptor				0.0115	ISG15,MX1
advanced glycation end-products		chemical - endogenous mammalian				0.0115	CLDN5,VCAM1
Ro31-8220		chemical - kinase inhibitor				0.0115	EGR1,VCAM1
K+		chemical - endogenous mammalian				0.012	EGR1,GABRB2
TCR		complex				0.0122	EGR1,ISG15,MX1,POMC,RPS23
L-dopa		chemical - endogenous mammalian		0.378		0.0123	CLDN5,CRTAC1,FKBP5,HPCA,MYO5B,SYNDIG1L,UNC13C
FGF21		growth factor				0.0125	AVP,EGR1
IFNA4		cytokine				0.0125	ISG15,MX1
stallimycin		biologic drug				0.0125	ISG15,MX1
ADRA1B		G-protein coupled receptor				0.013	EGR1,NPY
sirolimus		chemical drug	Inhibited	-2.156		0.0131	EGR1,HLA-B,ISG15,MYL2,RPS23,VCAM1
aldesleukin		biologic drug				0.0136	HLA-B,MX1
bicuculline		chemical - endogenous non-mammalian				0.0136	AVP,EGR1
ESRRG		ligand-dependent nuclear receptor				0.0141	KLK6,PDK4
BAPTA-AM		chemical reagent				0.0141	EGR1,VCAM1
carrageenan		chemical - endogenous non-mammalian				0.0141	EGR1,POMC
RB1		transcription regulator		1.964		0.0145	ACTN2,EGR1,MSX1,NPY,POMC
fluocinolone acetonide		chemical drug				0.0147	ANGPTL7,FKBP5
Hbb		other				0.0147	VCAM1
SHP		group				0.0147	EGR1
EGOT		other				0.0147	ISG15
CREBZF		transcription regulator				0.0147	PDK4
P2RY6		G-protein coupled receptor				0.0147	VCAM1
VLDL		complex				0.0147	VCAM1
PPP2R2C		phosphatase				0.0147	NEFH
BRS3		G-protein coupled receptor				0.0147	AGRP
EGFL7		other				0.0147	VCAM1
CBFA2T2		transcription regulator				0.0147	CHGA
CHRM4		G-protein coupled receptor				0.0147	EGR1
CCKAR		G-protein coupled receptor				0.0147	EGR1
FOXH1		transcription regulator				0.0147	ALDH1A2
AKAP13		other				0.0147	FKBP5
GABRA1		ion channel				0.0147	GABRB2
APOC3		transporter				0.0147	VCAM1
brefeldin A		chemical - endogenous non-mammalian				0.0147	CGA,HLA-B
pegintron		biologic drug				0.0147	ISG15
ruthenium red		chemical reagent				0.0147	CGA
insulin glargine		chemical drug				0.0147	NPY
limonene		chemical - endogenous non-mammalian				0.0147	NPY
yohimbine		chemical drug				0.0147	EGR1
elaidic acid		chemical - endogenous mammalian				0.0147	VCAM1
fenclonine		chemical drug				0.0147	AVP
TERT		enzyme				0.0148	HLA-B,ISG15,MX1
IKZF1		transcription regulator				0.0151	C1QTNF1,KMT2A,POMC
candesartan		chemical drug				0.0152	AVP,POMC
CLOCK		transcription regulator				0.0153	AVP,FKBP5,HLA-DQB1,NKX2-1
CNR1		G-protein coupled receptor				0.0156	CARTPT,MSX1,POMC
SRC (family)		group				0.0158	EGR1,VCAM1
STAT2		transcription regulator				0.0158	ISG15,MX1
PRKAA1		kinase				0.0159	CARTPT,FKBP5,VCAM1
ACOX1		enzyme				0.0162	HLA-DQA1,PDK4,RPL12
TICAM1		other				0.0162	EGR1,ISG15,VCAM1
bromodeoxyuridine		chemical drug				0.0164	ISG15,MX1
CDK9		kinase				0.0164	HLA-DQA1,PDK4
MYD88		other		1	bias	0.0167	ALDH1A2,EGR1,ISG15,VCAM1
ZEB2		transcription regulator				0.017	NKX2-1,VCAM1
NFKBIB		transcription regulator				0.017	EGR1,VCAM1
fulvestrant		chemical drug		0.818		0.0171	AVP,EGR1,Ifi27,VCAM1
IFNAR1		transmembrane receptor				0.0171	ISG15,KLK6,VCAM1
leukotriene D4		chemical - endogenous mammalian				0.0176	EGR1,PDK4
IL11		cytokine				0.0176	POMC,VCAM1
pyridaben		chemical toxicant				0.0176	CACNA1E,UNC13C
kainic acid		chemical toxicant				0.0178	EGR1,GABRB2,KLK6
PD98059		chemical - kinase inhibitor		-0.643		0.0179	CGA,EGR1,FKBP5,NPY,POMC,VCAM1
isobutylmethylxanthine		chemical toxicant				0.0181	CGA,CHGA,EGR1
BIRC5		other				0.0182	HLA-DQA1,HLA-DQB1
ELK1		transcription regulator				0.0182	AVP,EGR1
IFNA1/IFNA13		cytokine				0.0182	ISG15,MX1
N-methyl-D-aspartate		chemical drug				0.0182	EGR1,POMC
dibutyryl cGMP		chemical reagent				0.0183	VCAM1
ADRA1		group				0.0183	EGR1
ATPase		group				0.0183	VCAM1
IFN alpha receptor		complex				0.0183	MX1
beta-sitosterol		chemical reagent				0.0183	VCAM1
ZBED1		enzyme				0.0183	RPL12
SMPD3		enzyme				0.0183	VCAM1
ISX		transcription regulator				0.0183	ALDH1A2
MLYCD		enzyme				0.0183	PDK4
BUD23		enzyme				0.0183	FKBP5
sGC		complex				0.0183	EGR1
TH1 Cytokine		group				0.0183	PPP1R14A
ghrelin		biologic drug				0.0183	EGR1
SLC6A4		transporter				0.0183	POMC
PFN1		other				0.0183	VCAM1
KIDINS220		transcription regulator				0.0183	EGR1
GDF7		growth factor				0.0183	ZIC1
URI1		transcription regulator				0.0183	FKBP5
RAB7A		enzyme				0.0183	EGR1
BAMBI		other				0.0183	POMC
SPRY4		other				0.0183	ISG15
RFXANK		transcription regulator				0.0183	HLA-B
enzastaurin		chemical drug				0.0183	CLDN5
2-cyclohexen-1-one		chemical - endogenous non-mammalian				0.0183	VCAM1
LY379196		chemical - kinase inhibitor				0.0183	EGR1
sulpiride		chemical drug				0.0183	NPY
triiodothyronine, reverse		chemical - endogenous mammalian				0.0183	EGR1
spiperone		chemical drug				0.0183	POMC
ruboxistaurin		chemical drug				0.0183	EGR1
orantinib		chemical drug				0.0183	VCAM1
RNA polymerase II		complex				0.0186	HLA-DQA1,KMT2A,POMC,RPL12
GNRH1		other				0.0188	CGA,EGR1
INS		other				0.02	AVP,EGR1,NPY
emodin		chemical drug				0.0201	CLDN5,VCAM1
IKBKB		kinase		1.206		0.0207	EGR1,ISG15,MX1,VCAM1
VCAN		other				0.0211	MSLN,MX1,VCAM1
RELA		transcription regulator		-0.042		0.0214	EGR1,HLA-B,ISG15,NEFH,VCAM1
nitric oxide		chemical - endogenous mammalian				0.0214	AVP,EGR1,NPY
adenosine dialdehyde		chemical reagent				0.0219	VCAM1
histidinol		chemical - endogenous mammalian				0.0219	EGR1
pervanadate		chemical reagent				0.0219	MX1
iodide		chemical - endogenous mammalian				0.0219	NKX2-1
Camk		complex				0.0219	MYL2
SERCA		group				0.0219	EGR1
KCNK2		ion channel				0.0219	VCAM1
CPXM1		peptidase				0.0219	COL15A1
SAMHD1		enzyme				0.0219	MX1
TRPM7		kinase				0.0219	VCAM1
PPP4C		phosphatase				0.0219	ISG15
PITX3		transcription regulator				0.0219	POMC
ZFP36L2		transcription regulator				0.0219	NEFH
IL22RA2		transmembrane receptor				0.0219	HLA-B
mir-128		microRNA				0.0219	KMT2A
SOX18		transcription regulator				0.0219	VCAM1
Irs3		other				0.0219	EGR1
MC2R		G-protein coupled receptor				0.0219	POMC
SLC12A2		transporter				0.0219	LYNX1
SPTBN2		other				0.0219	NPY
TRPC3		ion channel				0.0219	VCAM1
Plin2		other				0.0219	PYGM
DIAPH1		other				0.0219	EGR1
SH2B3		other				0.0219	VCAM1
TDG		enzyme				0.0219	NKX2-1
F2RL3		G-protein coupled receptor				0.0219	EGR1
GDF5		growth factor				0.0219	ALDH1A2
WAC		other				0.0219	PDK4
PMCH		other				0.0219	POMC
SERPIND1		other				0.0219	EGR1
IKZF4		transcription regulator				0.0219	POMC
Ifna4		other				0.0219	ISG15
6,7-dinitroquinoxaline-2,3-dione		chemical reagent				0.0219	EGR1
XCT790		chemical reagent				0.0219	PDK4
betaxolol		chemical drug				0.0219	VCAM1
phenelzine		chemical drug				0.0219	AVP
6-cyano-7-nitroquinoxaline-2,3-dione		chemical reagent				0.0219	EGR1
juglone		chemical toxicant				0.0219	EGR1
papaverine		chemical drug				0.0219	CLDN5
3-hydroxyanthranilic acid		chemical - endogenous mammalian				0.0219	VCAM1
apamin		chemical toxicant				0.0219	VCAM1
12-hydroxyeicosatetraenoic acid		chemical - endogenous mammalian				0.0219	VCAM1
poly(U)RNA		chemical reagent				0.0219	MX1
quisqualic acid		chemical - endogenous non-mammalian				0.0219	EGR1
CIP2A		other				0.022	COL15A1,PDK4
SIN3A		transcription regulator				0.022	CARTPT,NEFH
IL6ST		transmembrane receptor				0.022	EGR1,VCAM1
maneb		chemical toxicant				0.0227	CACNA1E,UNC13C
SP600125		chemical - kinase inhibitor		-0.9		0.0229	CGA,EGR1,ISG15,VCAM1
HAND2		transcription regulator				0.0234	ACTN2,MSX1
LEF1		transcription regulator				0.0234	LHX6,NKX2-1
Go 6976		chemical - kinase inhibitor				0.0234	CHGA,VCAM1
resveratrol		chemical drug		-1.949		0.0234	EGR1,ISG15,PDK4,VCAM1
AIRE		transcription regulator				0.0241	KLK6,NPY
SMARCA2		transcription regulator				0.0241	FKBP5,MSX1
Map3k7		kinase				0.0241	ISG15,VCAM1
IL6		cytokine		0.893		0.0242	AVP,EGR1,HLA-DQA1,NPY,POMC,SV2B,VCAM1
IRF1		transcription regulator				0.0243	ISG15,MX1,VCAM1
ADIPOQ		other				0.0247	CGA,EGR1,VCAM1
mir-15		microRNA				0.0248	ISG15,MX1
CRH		cytokine				0.0248	AVP,POMC
Y 27632		chemical drug				0.0248	CLDN5,VCAM1
TLR2		transmembrane receptor				0.0254	HLA-DQA1,MX1,POMC
pasireotide		biologic drug				0.0255	POMC
Sphk		group				0.0255	VCAM1
Glucocorticoid-GCR		complex				0.0255	POMC
poly(dG-dC)		chemical reagent				0.0255	ISG15
QRFP		other				0.0255	NPY
TCIM		other				0.0255	VCAM1
tofacitinib		chemical drug				0.0255	ISG15
enzalutamide		chemical drug				0.0255	FKBP5
ASCL2		transcription regulator				0.0255	EGR1
CYP11A1		enzyme				0.0255	POMC
AGR2		other				0.0255	EGR1
SERPINA4		other				0.0255	VCAM1
LRP2		transporter				0.0255	MSX1
miR-542-3p (miRNAs w/seed GUGACAG)		mature microRNA				0.0255	RPS23
MB		transporter				0.0255	VCAM1
HCRT		other				0.0255	NPY
EGR4		transcription regulator				0.0255	EGR1
KCNMA1		ion channel				0.0255	POMC
P2RY1		G-protein coupled receptor				0.0255	VCAM1
P2RY4		G-protein coupled receptor				0.0255	VCAM1
TBXA2R		G-protein coupled receptor				0.0255	VCAM1
ISG15	1.614	other				0.0255	MX1
MAD2L2		enzyme				0.0255	EGR1
TAPBP		transporter				0.0255	HLA-B
TSPO		transmembrane receptor				0.0255	VCAM1
USP21		peptidase				0.0255	ISG15
RBCK1		transcription regulator				0.0255	VCAM1
teasaponin		chemical - endogenous non-mammalian				0.0255	POMC
15-E2-isoketal modified phosphatidylethanolamine		chemical reagent				0.0255	VCAM1
AP20187		chemical reagent				0.0255	EGR1
polyphosphate		chemical - endogenous mammalian				0.0255	VCAM1
androstenedione		chemical - endogenous mammalian				0.0255	AVP
vinpocetine		chemical drug				0.0255	VCAM1
GLI3		transcription regulator				0.0262	EGR1,NKX2-1
phenylephrine		chemical drug				0.0269	EGR1,PDK4
CSF3		cytokine				0.0274	EGR1,HLA-DQA1,VCAM1
BRCA1		transcription regulator				0.0274	EGR1,FKBP5,MX1
E. coli lipopolysaccharide		chemical - endogenous non-mammalian				0.0276	MX1,VCAM1
ID1		transcription regulator				0.0276	CGA,EGR1
SHH		peptidase				0.0282	MSX1,NKX2-1,NPY
thapsigargin		chemical toxicant				0.0282	AVP,EGR1,VCAM1
miR-141-3p (and other miRNAs w/seed AACACUG)		mature microRNA				0.0283	LHX6,MSLN
sulindac sulfide		chemical drug				0.0283	EGR1,MSX1
tyrphostin AG 1478		chemical - kinase inhibitor				0.0283	EGR1,VCAM1
tretinoin		chemical - endogenous mammalian		0.459		0.0285	ALDH1A2,CGA,EGR1,GAD2,HLA-B,ISG15,MSLN,MYL2,NEFH,POMC,VCAM1
Ins1		other		0.684		0.0286	CARTPT,EGR1,NPY,POMC
ganglioside GM3		chemical - endogenous mammalian				0.0291	VCAM1
N-Cadherin		group				0.0291	VCAM1
L-type Calcium Channel		complex				0.0291	EGR1
1,3-bis(4-hydroxyphenyl)-4-methyl-5-[4-(2-piperidinylethoxy)phenol]-1H-pyrazole		chemical reagent				0.0291	AVP
ISGF3		complex				0.0291	ISG15
CLCF1		cytokine				0.0291	POMC
DEPTOR		other				0.0291	VCAM1
CYSLTR2		G-protein coupled receptor				0.0291	EGR1
LAIR1		transmembrane receptor				0.0291	MX1
RNF40		enzyme				0.0291	PDK4
HLA-DQB1	-4.477	other				0.0291	HLA-DQA1
miR-138-5p (miRNAs w/seed GCUGGUG)		mature microRNA				0.0291	ALDH1A2
PRKCG		kinase				0.0291	NPY
MAOA		enzyme				0.0291	AVP
LPA		other				0.0291	VCAM1
NEU3		enzyme				0.0291	EGR1
PAX9		transcription regulator				0.0291	MSX1
PDZK1		transporter				0.0291	VCAM1
filgotinib		chemical drug				0.0291	MX1
GALP		other				0.0291	POMC
CCL7		cytokine				0.0291	VCAM1
TDGF1		growth factor				0.0291	MYL2
intralipid		chemical drug				0.0291	CGA
chlorpyrifos		chemical toxicant				0.0291	NPY
pranlukast		chemical drug				0.0291	EGR1
acetic acid		chemical - endogenous mammalian				0.0291	EGR1
GnRH-A		chemical reagent				0.0291	CGA,EGR1
polymyxin B		biologic drug				0.0291	VCAM1
theaflavin		chemical - endogenous non-mammalian				0.0291	VCAM1
Creb		group		0.58		0.0292	CARTPT,CGA,CHGA,EGR1
poly rI:rC-RNA		biologic drug		1.292	bias	0.0297	EGR1,HLA-B,ISG15,MX1,VCAM1
PTPN11		phosphatase				0.0298	EGR1,NKX2-1
(+)-MK-801		chemical drug				0.0298	EGR1,NPY
NTRK2		kinase				0.0306	EGR1,POMC
NFKB2		transcription regulator				0.0306	HLA-DQA1,VCAM1
nifedipine		chemical drug				0.0313	CGA,VCAM1
IGF1		growth factor		-0.024		0.0318	CHGA,EGR1,KLK6,NEFH,VCAM1
APOE		transporter				0.0319	EGR1,FKBP5,NEFH,VCAM1
IL6R		transmembrane receptor				0.0321	NPY,VCAM1
MAP2K6		kinase				0.0321	CHGA,ISG15
estradiol valerate		chemical drug				0.0327	POMC
11-dehydrocorticosterone		chemical - endogenous mammalian				0.0327	PDK4
Agtr1b		G-protein coupled receptor				0.0327	VCAM1
C8		complex				0.0327	VCAM1
IRF3 dimer		complex				0.0327	ISG15
MSI2		other				0.0327	CLDN5
UCN2		other				0.0327	POMC
FBXO42		other				0.0327	VCAM1
NEK7		kinase				0.0327	ISG15
CD244		transmembrane receptor				0.0327	EGR1
TRG		other				0.0327	HLA-DQB1
DUSP16		phosphatase				0.0327	VCAM1
DLX1		transcription regulator				0.0327	GAD2
miR-126a-3p (and other miRNAs w/seed CGUACCG)		mature microRNA				0.0327	VCAM1
RPS6KB2		kinase				0.0327	ISG15
RGS4		other				0.0327	MYL2
ASF1A		other				0.0327	VCAM1
UBA7		enzyme				0.0327	ISG15
EIF3A		other				0.0327	ISG15
ARF6		transporter				0.0327	ISG15
C9		other				0.0327	VCAM1
YBX3		transcription regulator				0.0327	HLA-DQB1
CD99		other				0.0327	NEFH
C7		other				0.0327	VCAM1
IL12RB2		transmembrane receptor				0.0327	VCAM1
thiocoraline		chemical reagent				0.0327	CHGA
ammonium trichloro(dioxoethylene-O,O'-)tellurate		chemical drug				0.0327	HLA-DQB1
RP 73401		chemical toxicant				0.0327	EGR1
8-hydroxy-2-(di-n-propylamino)tetralin		chemical reagent				0.0327	POMC
hexamethoxyflavone		chemical toxicant				0.0327	VCAM1
saturated fatty acid		chemical - other				0.0327	C1QTNF5
3-beta,17-beta-androstanediol		chemical - endogenous mammalian				0.0327	AVP
NOS2		enzyme				0.0328	AVP,ISG15,MYL2
NR0B2		ligand-dependent nuclear receptor				0.0329	EGR1,PDK4
CTCF		transcription regulator				0.0345	HLA-DQA1,HLA-DQB1
PIK3R1		kinase				0.0345	ISG15,VCAM1
SFTPA1		transporter				0.0345	EGR1,PDK4
DYSF		other				0.0345	HLA-DQA1,HLA-DQB1
dehydroisoandrosterone		chemical - endogenous mammalian				0.0345	FKBP5,VCAM1
bexarotene		chemical drug				0.0346	ALDH1A2,NKX2-1,VCAM1
INHBA		growth factor				0.0351	CGA,NKX2-1,POMC
AR		ligand-dependent nuclear receptor		-1.96		0.0351	CGA,EGR1,FKBP5,POMC,RAB3C
fingolimod		chemical drug				0.0353	HLA-DQA1,HLA-DQB1
R5020		chemical reagent				0.0353	FKBP5,PDK4
SMO		G-protein coupled receptor				0.0361	NKX2-1,VCAM1
6-mercaptopurine		chemical drug				0.0363	VCAM1
pCPT-cAMP		chemical - kinase inhibitor				0.0363	EGR1
RNASEH2B		enzyme				0.0363	ISG15
IRF		group				0.0363	ISG15
LINC01139		other				0.0363	EGR1
IFNL2		other				0.0363	MX1
ZGPAT		transcription regulator				0.0363	VCAM1
CREB3L2		transcription regulator				0.0363	MX1
immune complex		complex				0.0363	VCAM1
SEMA4D		transmembrane receptor				0.0363	HLA-DQB1
PDGFA		growth factor				0.0363	EGR1
DAB2IP		other				0.0363	EGR1
HOXB3		transcription regulator				0.0363	NKX2-1
RYBP		transcription regulator				0.0363	MSX1
LCOR		transcription regulator				0.0363	FKBP5
USP8		peptidase				0.0363	POMC
RNF216		enzyme				0.0363	ISG15
KLB		enzyme				0.0363	EGR1
ATP7A		transporter				0.0363	POMC
PEA15		transporter				0.0363	CGA
NFKBIE		transcription regulator				0.0363	VCAM1
CAMK2A		kinase				0.0363	GAD2
HBB		transporter				0.0363	VCAM1
RCOR2		transcription regulator				0.0363	NEFH
PPBP		cytokine				0.0363	COL15A1
trifluoperazine		chemical drug				0.0363	EGR1
IC87114		chemical - kinase inhibitor				0.0363	VCAM1
tolbutamide		chemical drug				0.0363	EGR1
SU1498		chemical - kinase inhibitor				0.0363	VCAM1
TAPI-1		chemical - protease inhibitor				0.0363	VCAM1
TBX5		transcription regulator				0.0369	ACTN2,MYL2
PAX3		transcription regulator				0.0369	CLDN5,MYL2,NKX2-1
HGF		growth factor		-1.918		0.0375	EGR1,FKBP5,ISG15,KMT2A,VCAM1
TGFBR1		kinase				0.0377	CLDN5,PDK4
homocysteine		chemical - endogenous mammalian				0.0377	CLDN5,VCAM1
SRF		transcription regulator				0.0381	C1QL3,CLDN5,EGR1,MYL2
GATA4		transcription regulator				0.0383	ACTN2,MYL2,VCAM1
tunicamycin		chemical - endogenous non-mammalian				0.0383	CLDN5,EGR1,VCAM1
chenodeoxycholic acid		chemical - endogenous mammalian				0.0386	EGR1,PDK4
NFYA		transcription regulator				0.0386	EGR1,HLA-DQB1
HMGB1		transcription regulator				0.0386	MX1,VCAM1
flutamide		chemical drug				0.0386	AVP,POMC
TCF4		transcription regulator				0.0388	CDH17,Ifi27,POMC
MAPK1		kinase		-0.762		0.0391	CGA,EGR1,HLA-B,ISG15
FGF19		growth factor				0.0394	EGR1,HLA-DQB1
EPHB1		kinase				0.0398	EGR1
CTSV		peptidase				0.0398	NPY
Atrial Natriuretic Peptide		group				0.0398	AVP
GPR132		G-protein coupled receptor				0.0398	EGR1
MED14		transcription regulator				0.0398	ISG15
CHRM3		G-protein coupled receptor				0.0398	EGR1
mir-101		microRNA				0.0398	CLDN5
DRD1		G-protein coupled receptor				0.0398	EGR1
GNRHR		G-protein coupled receptor				0.0398	CGA
AFP		transporter				0.0398	EGR1
ARID1A		transcription regulator				0.0398	HBD
SORT1		G-protein coupled receptor				0.0398	ACTN2
ELK3		transcription regulator				0.0398	EGR1
JMJD1C		enzyme				0.0398	EGR1
MYZAP		other				0.0398	MYL2
STMN1		other				0.0398	EGR1
triptorelin		biologic drug				0.0398	CGA
hesperetin		chemical drug				0.0398	CHGA
FEV		transcription regulator				0.0402	NPY,VCAM1
BMP2		growth factor				0.0402	ALDH1A2,MSX1,POMC
KMT2A	-1.375	transcription regulator				0.0402	EGR1,ZIC1
amphetamine		chemical drug				0.0402	CARTPT,EGR1
haloperidol		chemical drug				0.0402	EGR1,POMC
CD44		other				0.0407	FKBP5,LHX6,VCAM1
IL7R		transmembrane receptor				0.0411	LHX6,VCAM1
RHOA		enzyme				0.0411	NKX2-1,VCAM1
FGFR1		kinase				0.0419	MSX1,NKX2-1
imiquimod		chemical drug				0.0419	ISG15,MX1
EZH2		transcription regulator				0.0423	CACNA1E,EGR1,FKBP5,MSX1
MYOCD		transcription regulator				0.0428	ACTN2,MYL2
potassium chloride		chemical drug				0.0428	CGA,EGR1
curcumin		chemical drug		-1.067		0.0431	CHGA,EGR1,HPCA,VCAM1
triamcinolone acetonide		chemical drug				0.0432	ANGPTL7,EGR1,FKBP5
L-histidine		chemical - endogenous mammalian				0.0434	EGR1
Pdgfr		group				0.0434	EGR1
MTORC2		complex				0.0434	ISG15
STAR		transporter				0.0434	POMC
FGF23		growth factor				0.0434	EGR1
LRAT		enzyme				0.0434	PDK4
miR-96-5p (and other miRNAs w/seed UUGGCAC)		mature microRNA				0.0434	MYRIP
miR-150-5p (and other miRNAs w/seed CUCCCAA)		mature microRNA				0.0434	CLDN5
FOXF1		transcription regulator				0.0434	VCAM1
PIK3R2		kinase				0.0434	ISG15
ZBTB32		transcription regulator				0.0434	HLA-DQB1
pentylenetetrazol		chemical drug				0.0434	GABRB2
SR 144528		chemical reagent				0.0434	EGR1
rhein		chemical - endogenous non-mammalian				0.0434	VCAM1
nordihydroguaiaretic acid		chemical drug				0.0434	VCAM1
myristoylated protein kinase A inhibitor 14-22 amide		chemical - kinase inhibitor				0.0434	CGA
tetrathiomolybdate		chemical drug				0.0434	VCAM1
androstenediol		chemical - endogenous mammalian				0.0434	FKBP5
NCOR1		transcription regulator				0.0446	CGA,PDK4
RARB		ligand-dependent nuclear receptor				0.0446	EGR1,GAD2
sphingosine-1-phosphate		chemical - endogenous mammalian				0.0446	EGR1,VCAM1
palmitic acid		chemical - endogenous mammalian				0.0453	NPY,PDK4,VCAM1
N-nitro-L-arginine methyl ester		chemical drug				0.0454	PDK4,VCAM1
Ifnar		group				0.0463	ISG15,VCAM1
daidzein		chemical drug				0.0463	HLA-DQA1,PKIB
APP		other		0.068		0.0468	ACTN2,CLDN5,EGR1,HPCA,KMT2A,NPY,VCAM1
NKX2-3		transcription regulator				0.0468	HLA-B,RPS23,VCAM1
SIRT1		transcription regulator				0.0468	HLA-DQA1,HLA-DQB1,NPY,PDK4
Mmp		group				0.0469	CLDN5
SYK/ZAP		group				0.0469	VCAM1
APLNR		G-protein coupled receptor				0.0469	MYL2
COL1A1		other				0.0469	VCAM1
PLCG1		enzyme				0.0469	EGR1
CHRM1		G-protein coupled receptor				0.0469	EGR1
TRPV1		ion channel				0.0469	HLA-DQB1
TLE1		transcription regulator				0.0469	EGR1
ELK4		transcription regulator				0.0469	EGR1
CRY2		enzyme				0.0469	AVP
BCAR1		enzyme				0.0469	EGR1
XRCC5		enzyme				0.0469	FKBP5
TREX1		enzyme				0.0469	ISG15
AK1		kinase				0.0469	MYL2
PLA2G2E		enzyme				0.0469	KLK6
LAMA2		other				0.0469	CLDN5
RBP1		transporter				0.0469	ALDH1A2
PTGER1		G-protein coupled receptor				0.0469	POMC
2'3'-cyclic guanosine monophosphate-adenosine monophosphate		chemical - endogenous mammalian				0.0469	ISG15
6-aminopyrazolopyrimidine derivative compound II		chemical - kinase inhibitor				0.0469	ISG15
Complement		complex				0.0469	VCAM1
SU5402		chemical - kinase inhibitor				0.0469	NKX2-1
spermine nitric oxide complex		chemical toxicant				0.0469	VCAM1
N,N-dimethylsphingosine		chemical reagent				0.0469	VCAM1
ethylenediaminetetraacetic acid		chemical drug				0.0469	EGR1
palmitoleic acid		chemical - endogenous mammalian				0.0469	VCAM1
topiramate		chemical drug				0.0469	POMC
clofibric acid		chemical drug				0.0469	CGA
OSM		cytokine		1.181		0.0481	CGA,HLA-B,MX1,POMC,VCAM1
CD40		transmembrane receptor				0.0484	HLA-DQB1,NEFH,VCAM1
FAS		transmembrane receptor				0.0492	COL15A1,EGR1,HLA-DQB1,VCAM1
olanzapine		chemical drug				0.05	CARTPT,PYGM
bezafibrate		chemical drug				0.05	ALDH1A2,PDK4

## Sheet: Supplemental Table S6
Sánchez et al.,
Supplemental Table S6. Differentially expressed genes in the remaning hypothalamic tissue of prepubertal heifer calves fed with high compared to moderated plane of nutrition (FDR q<0.05)
Gene Symbol	Gene Name	Gene ID	Fold Change	FDR (q-value)	High average read count	STDEV High read counts	Low average read count	STDEV Low read counts	expression quartile (100% =highest expression, 0% = lowest expression)	Gene size (bp)	Location	Type(s)	Upregulated	Downregulated
NKX2-1	NK2 homeobox 1	ENSBTAG00000000541	-3.405	1.56e-05	11.7857	5.19157	40.6	13.3944	76-100%	2846	Nucleus	transcription regulator		Downregulated
HCRT	hypocretin neuropeptide precursor	ENSBTAG00000000665	-3.746	2.26e-14	111.929	22.3551	385.267	23.0856	51-75%	405	Extracellular Space	other		Downregulated
CAPN6	calpain 6	ENSBTAG00000000828	-2.551	0.00268	21.1429	9.75612	56.4667	9.31958	76-100%	2522	Cytoplasm	peptidase		Downregulated
CALCB	calcitonin related polypeptide beta	ENSBTAG00000001516	-3.701	2.17e-06	11.7143	6.18601	43.6	22.7723	76-100%	671	Extracellular Space	other		Downregulated
NNAT	neuronatin	ENSBTAG00000003212	-1.599	0.0966	1349.07	128.485	2138.13	446.071	0-25%	1190	Plasma Membrane	transporter		Downregulated
SNCG	synuclein gamma	ENSBTAG00000003515	-2.395	6.97e-07	282.714	53.4597	708	177.778	26-50%	677	Cytoplasm	other		Downregulated
PENK	proenkephalin	ENSBTAG00000004924	-2.866	9.29e-10	184.071	57.4944	513.067	117.468	26-50%	1338	Extracellular Space	other		Downregulated
MDGA1	MAM domain containing glycosylphosphatidylinositol anchor 1	ENSBTAG00000005888	-2.14	0.023	37.7857	9.65171	80.4	37.6358	76-100%	3133	Plasma Membrane	other		Downregulated
HP	haptoglobin	ENSBTAG00000006354	-2.568	0.000236	42.7143	15.1226	115.467	22.6051	76-100%	1373	Extracellular Space	peptidase		Downregulated
OXT	oxytocin/neurophysin I prepropeptide	ENSBTAG00000008026	-2.445	3.49e-08	827.786	36.9836	1984.67	151.85	0-25%	503	Extracellular Space	other		Downregulated
AVP	arginine vasopressin	ENSBTAG00000008027	-10.126	3.36e-54	433.786	51.7672	4269.47	115.921	0-25%	627	Plasma Membrane	other		Downregulated
DUSP9	dual specificity phosphatase 9	ENSBTAG00000008319	-2.2	0.0446	21.5714	6.8388	46.8	16.7784	76-100%	1450	Nucleus	phosphatase		Downregulated
RGS14	regulator of G protein signaling 14	ENSBTAG00000008497	-2.168	0.0489	23.6429	8.86361	51.6667	15.6815	76-100%	2351	Cytoplasm	other		Downregulated
SCN5A	sodium voltage-gated channel alpha subunit 5	ENSBTAG00000009155	-2.32	0.0167	21.47	7.29345	48.2667	23.6274	76-100%	6503	Plasma Membrane	ion channel		Downregulated
LXN	latexin	ENSBTAG00000009336	2.022	0.0605	44.9231	9.15225	38.3333	16.006	76-100%	1280	Cytoplasm	other	Upregulated
GAL	galanin and GMAP prepropeptide	ENSBTAG00000009393	-1.842	0.0622	95.3571	16.6692	173.867	37.2339	51-75%	675	Extracellular Space	other		Downregulated
OTOF	otoferlin	ENSBTAG00000009650	-2.772	0.000173	27.3571	12.5922	74.6	36.3238	76-100%	5997	Plasma Membrane	other		Downregulated
MYH7	myosin heavy chain 7	ENSBTAG00000009703	-1.91	0.0622	67.5714	15.4161	125.533	46.7279	76-100%	5930	Cytoplasm	enzyme		Downregulated
COL15A1	collagen type XV alpha 1 chain	ENSBTAG00000010082	3.037	2.18e-11	339.167	69.566	200.2	35.5567	26-50%	5335	Extracellular Space	other	Upregulated
CRABP1	cellular retinoic acid binding protein 1	ENSBTAG00000012909	-1.729	0.0868	159.571	41.7693	275.2	47.6352	51-75%	930	Cytoplasm	transporter		Downregulated
PMCH	pro-melanin concentrating hormone	ENSBTAG00000013008	-1.997	0.000335	442.714	156.462	819.933	42.7927	26-50%	534	Extracellular Space	other		Downregulated
GABRE	gamma-aminobutyric acid type A receptor epsilon subunit	ENSBTAG00000013548	-2.42	0.00268	32.9286	13.2654	78.1333	20.3038	76-100%	3130	Plasma Membrane	ion channel		Downregulated
CHRNB3	cholinergic receptor nicotinic beta 3 subunit	ENSBTAG00000014050	2.395	0.0114	32.3077	12.3288	17.4667	8.97935	76-100%	4453	Plasma Membrane	transmembrane receptor	Upregulated
BAIAP3	BAI1 associated protein 3	ENSBTAG00000014100	-2.201	3.12e-06	1056.36	208.176	2243.2	593.043	0-25%	4010	Extracellular Space	other		Downregulated
PRL	prolactin	ENSBTAG00000015274	1.772	0.0551	242.308	124.188	150.2	24.7274	51-75%	907	Extracellular Space	cytokine	Upregulated
TAC1	tachykinin precursor 1	ENSBTAG00000015356	-1.824	0.0656	102.357	48.9213	186.2	44.0971	51-75%	1081	Extracellular Space	other		Downregulated
IL20RA	interleukin 20 receptor subunit alpha	ENSBTAG00000015638	1.917	0.0537	114.846	25.3427	69.0667	23.1613	76-100%	1904	Plasma Membrane	transmembrane receptor	Upregulated
TMEM176B	transmembrane protein 176B	ENSBTAG00000016766	-2.808	0.000656	15.9286	6.34883	44.7333	18.1959	76-100%	1274	Other	other		Downregulated
ORM1	orosomucoid 1	ENSBTAG00000017294	5.652	6.65e-18	83.9231	11.0459	29.7333	8.2292	76-100%	790	Extracellular Space	other	Upregulated
TRHDE	thyrotropin releasing hormone degrading enzyme	ENSBTAG00000018575	1.819	0.0216	257.364	84.1767	172.6	45.0112	51-75%	6056	Plasma Membrane	peptidase	Upregulated
SCGN	secretagogin, EF-hand calcium binding protein	ENSBTAG00000019926	-4.519	7.99e-10	14.8571	4.88892	67.4667	15.3936	76-100%	1392	Cytoplasm	other		Downregulated
NGFR	nerve growth factor receptor	ENSBTAG00000020979	-2.035	0.00171	155.643	39.8342	313.667	66.204	51-75%	3352	Plasma Membrane	transmembrane receptor		Downregulated
ARHGAP36	Rho GTPase activating protein 36	ENSBTAG00000021189	-1.981	0.00734	118.571	45.2291	233.667	65.3031	51-75%	2669	Cytoplasm	other		Downregulated
ANO3	anoctamin 3	ENSBTAG00000021855	2.181	0.0146	61.2308	34.0451	37.2667	10.9793	76-100%	2946	Plasma Membrane	transporter	Upregulated
CDH17	cadherin 17	ENSBTAG00000021964	2.541	0.00582	20.1667	4.50309	14.6667	4.51777	76-100%	3334	Plasma Membrane	transporter	Upregulated
CTXN3	cortexin 3	ENSBTAG00000031135	0.0081	Other	46.6429	15.756	99	31.068	76-100%	1477	other		Downregulated
RTP5	receptor transporter protein 5 (putative)	ENSBTAG00000040598	0.0688	Other	125.071	32.9882	213.733	38.0129	51-75%	1968	other		Downregulated
PDYN	prodynorphin	ENSBTAG00000045520	0.00777	Extracellular Space	349.571	91.5206	609.533	95.456	26-50%	2539	transporter		Downregulated
Gm8618	predicted gene 8618	ENSBTAG00000047547	0.0868	Other	144.5	77.3283	274.2	55.3771	51-75%	2538	other		Downregulated

## Sheet: Supplemental Table S7
Sánchez et al.,
Supplemental Table S7. Enriched pathways by differentially expressed genes found in the remaining hypothalamus of prepubertal heifers fed with different plane of nutrition
Ingenuity Canonical Pathways	-log(p-value)	Molecules
Acute Phase Response Signaling	3.63	HP,NGFR,ORM1,CRABP1
Hepatic Fibrosis / Hepatic Stellate Cell Activation	2.4	MYH7,COL15A1,NGFR
Opioid Signaling Pathway	2.06	PDYN,PENK,RGS14
Neuroprotective Role of THOP1 in Alzheimer's Disease	1.74	PDYN,TAC1
LXR/RXR Activation	1.73	NGFR,ORM1
STAT3 Pathway	1.66	NGFR,IL20RA
Tight Junction Signaling	1.47	MYH7,NGFR
Cardiomyocyte Differentiation via BMP Receptors	1.47	MYH7
Production of Nitric Oxide and Reactive Oxygen Species in Macrophages	1.35	NGFR,ORM1
Calcium Signaling	1.31	CHRNB3,MYH7
Circadian Rhythm Signaling	1.26	AVP
Role of JAK2 in Hormone-like Cytokine Signaling	1.24	PRL
cAMP-mediated signaling	1.23	RGS14,DUSP9
Huntington's Disease Signaling	1.15	PENK,CAPN6
FAT10 Cancer Signaling Pathway	1.12	NGFR
nNOS Signaling in Neurons	1.11	CAPN6
Amyloid Processing	1.07	CAPN6
G-Protein Coupled Receptor Signaling	1.07	RGS14,DUSP9
Induction of Apoptosis by HIV1	1	NGFR
Retinoic acid Mediated Apoptosis Signaling	0.991	CRABP1
Ephrin A Signaling	0.991	NGFR
Regulation of Cellular Mechanics by Calpain Protease	0.987	CAPN6
T Helper Cell Differentiation	0.924	NGFR
GPCR-Mediated Integration of Enteroendocrine Signaling Exemplified by an L Cell	0.924	GAL
Dopamine Receptor Signaling	0.903	PRL
Neurotrophin/TRK Signaling	0.87	NGFR
Growth Hormone Signaling	0.86	PRL
Prolactin Signaling	0.836	PRL
Factors Promoting Cardiogenesis in Vertebrates	0.833	MYH7
Protein Kinase A Signaling	0.821	NGFR,DUSP9
GABA Receptor Signaling	0.818	GABRE
Apoptosis Signaling	0.815	CAPN6
TR/RXR Activation	0.799	HP
Ceramide Signaling	0.796	NGFR
PPAR Signaling	0.796	NGFR
CDK5 Signaling	0.78	NGFR
FAK Signaling	0.772	CAPN6
Type I Diabetes Mellitus Signaling	0.757	NGFR
Amyotrophic Lateral Sclerosis Signaling	0.75	CAPN6
Neuropathic Pain Signaling In Dorsal Horn Neurons	0.738	TAC1
Gαi Signaling	0.721	RGS14
PTEN Signaling	0.717	NGFR
NGF Signaling	0.71	NGFR
FXR/RXR Activation	0.708	ORM1
Atherosclerosis Signaling	0.701	ORM1
Cellular Effects of Sildenafil (Viagra)	0.693	MYH7
GP6 Signaling Pathway	0.682	COL15A1
IL-6 Signaling	0.678	NGFR
Iron homeostasis signaling pathway	0.676	HP
HMGB1 Signaling	0.664	NGFR
Gα12/13 Signaling	0.66	CDH17
IL-12 Signaling and Production in Macrophages	0.646	ORM1
Epithelial Adherens Junction Signaling	0.644	MYH7
Type II Diabetes Mellitus Signaling	0.627	NGFR
Hepatic Cholestasis	0.616	NGFR
eNOS Signaling	0.585	CHRNB3
RhoGDI Signaling	0.582	CDH17
Granulocyte Adhesion and Diapedesis	0.572	NGFR
NF-κB Signaling	0.558	NGFR
RAR Activation	0.551	CRABP1
Agranulocyte Adhesion and Diapedesis	0.548	MYH7
Dendritic Cell Maturation	0.541	NGFR
ILK Signaling	0.539	MYH7
ERK/MAPK Signaling	0.524	DUSP9
Clathrin-mediated Endocytosis Signaling	0.517	ORM1
AMPK Signaling	0.5	CHRNB3
Integrin Signaling	0.498	CAPN6
LPS/IL-1 Mediated Inhibition of RXR Function	0.493	NGFR
Actin Cytoskeleton Signaling	0.481	MYH7
Role of Osteoblasts, Osteoclasts and Chondrocytes in Rheumatoid Arthritis	0.475	NGFR
Signaling by Rho Family GTPases	0.451	CDH17
Neuroinflammation Signaling Pathway	0.377	GABRE
Role of Macrophages, Fibroblasts and Endothelial Cells in Rheumatoid Arthritis	0.367	NGFR
Glucocorticoid Receptor Signaling	0.344	PRL
Axonal Guidance Signaling	0.236	NGFR

## Sheet: Supplemental Table S8
Sánchez et al.,
Supplemental Table S8. Functional processes associated with differentially expressed genes in the remaining hypothalamus of prepubertal heifer calves fed with high compared to moderated plane of nutrition
Functional processes category	p-value	Molecules
Cell-To-Cell Signaling and Interaction	4.21E-09-4.76E-03	TAC1,PDYN,OXT,PENK,TRHDE,BAIAP3,HCRT,CRABP1,OTOF,CDH17,SNCG,SCN5A,CHRNB3,NGFR,PMCH,AVP,RGS14,PRL,MDGA1,CALCB,GAL
Molecular Transport	4.21E-09-5.17E-03	PDYN,PENK,BAIAP3,HCRT,CRABP1,SCGN,CDH17,CHRNB3,SCN5A,SNCG,HP,NKX2-1,PRL,GABRE,TAC1,OXT,ANO3,AVP,PMCH,NGFR,ORM1,NNAT,RGS14,CALCB,GAL
Small Molecule Biochemistry	4.21E-09-5.17E-03	TAC1,PDYN,MYH7,OXT,BAIAP3,HCRT,CRABP1,CHRNB3,SCN5A,SNCG,HP,AVP,PMCH,NGFR,NKX2-1,PRL,CALCB,GAL
Behavior	1.33E-08-5.17E-03	PDYN,TAC1,OXT,PENK,BAIAP3,HCRT,SCN5A,SNCG,PMCH,NGFR,AVP,NKX2-1,RGS14,PRL,CALCB,GAL
Cell Signaling	1.84E-08-5.17E-03	TAC1,PDYN,AVP,PMCH,OXT,NGFR,ORM1,NNAT,PRL,HCRT,CALCB,GAL
Vitamin and Mineral Metabolism	1.84E-08-1.37E-04	TAC1,OXT,AVP,PMCH,NGFR,ORM1,NNAT,PRL,HCRT,CALCB,GAL
Nervous System Development and Function	9.58E-08-5.17E-03	PDYN,TAC1,OXT,PENK,BAIAP3,HCRT,OTOF,TMEM176B,SNCG,SCN5A,NGFR,PMCH,NKX2-1,AVP,RGS14,PRL,LXN,MDGA1,CALCB,GAL
Nucleic Acid Metabolism	1.18E-07-5.17E-03	TAC1,MYH7,AVP,PMCH,OXT,PRL,HCRT,CALCB,GAL
Carbohydrate Metabolism	9.44E-07-5.17E-03	TAC1,AVP,OXT,NGFR,PMCH,NNAT,PRL,HCRT,CALCB,GAL
Cellular Function and Maintenance	1.06E-06-5.17E-03	TAC1,SCN5A,OXT,AVP,PMCH,NGFR,PENK,PRL,LXN,HCRT,CALCB,SCGN
Cardiovascular System Development and Function	2.07E-06-5.17E-03	TAC1,MYH7,OXT,COL15A1,HCRT,SCN5A,HP,PMCH,AVP,NKX2-1,NGFR,ORM1,PRL,CALCB,GAL
Tissue Morphology	2.07E-06-5.17E-03	TAC1,MYH7,OXT,COL15A1,PENK,CDH17,SNCG,NGFR,AVP,NKX2-1,ORM1,PRL,CALCB,GAL
Endocrine System Development and Function	2.12E-06-5.17E-03	TAC1,NGFR,AVP,PMCH,NKX2-1,OXT,PRL,HCRT,CALCB,CRABP1,GAL
Lipid Metabolism	2.12E-06-5.17E-03	TAC1,SNCG,HP,AVP,OXT,PMCH,NKX2-1,NGFR,PRL,HCRT,CRABP1,GAL
Drug Metabolism	2.9E-06-3.92E-03	TAC1,CHRNB3,AVP,OXT,NKX2-1,NGFR,PMCH,PRL,GAL
Cell Morphology	4.17E-06-5.17E-03	TAC1,MYH7,SNCG,AVP,NKX2-1,NGFR,OXT,PRL,HCRT
Digestive System Development and Function	4.49E-06-3.45E-03	TAC1,PDYN,NGFR,OXT,NKX2-1,PMCH,HCRT,CALCB,GABRE,GAL
Cell Death and Survival	8.68E-06-5.17E-03	NGFR,NKX2-1,NNAT,CAPN6,PRL,HCRT,CALCB,GAL
Cellular Growth and Proliferation	1.73E-05-4.33E-03	TAC1,OXT,PENK,HCRT,ANO3,CDH17,SCN5A,SNCG,NKX2-1,AVP,NGFR,NNAT,ORM1,CAPN6,PRL,LXN,CALCB,GAL
Reproductive System Development and Function	2.73E-05-5.17E-03	TAC1,OXT,AVP,NKX2-1,PRL,CALCB,GAL
Organismal Survival	2.89E-05-2.89E-05	MYH7,SCN5A
Amino Acid Metabolism	3.06E-05-1.72E-03	TAC1,NKX2-1,PRL,HCRT,GAL
Hematological System Development and Function	3.06E-05-5.17E-03	TAC1,PMCH,AVP,OXT,ORM1,HCRT,CALCB
Organ Development	3.14E-05-5.17E-03	TAC1,MYH7,SCN5A,NKX2-1,NGFR,AVP,OXT,PRL,HCRT,CALCB,GABRE,GAL
Renal and Urological System Development and Function	1.04E-04-3.45E-03	TAC1,OXT,NKX2-1,AVP
Organ Morphology	1.18E-04-5.17E-03	TAC1,MYH7,OXT,PENK,CRABP1,TMEM176B,SCN5A,NGFR,NKX2-1,PMCH,AVP,PRL,CALCB,GAL
Cellular Development	1.29E-04-5.17E-03	TAC1,OXT,PENK,HCRT,ANO3,CDH17,SNCG,NKX2-1,NGFR,NNAT,CAPN6,PRL,MDGA1,CALCB,GAL
Organismal Development	1.37E-04-5.17E-03	TAC1,MYH7,OXT,COL15A1,PENK,HCRT,CRABP1,TMEM176B,SCN5A,HP,NKX2-1,NGFR,ORM1,PRL,GABRE,GAL
Cell Cycle	1.58E-04-5.17E-03	TAC1,MYH7,HP,NKX2-1,AVP,NGFR,PRL
Skeletal and Muscular System Development and Function	2.09E-04-5.17E-03	TAC1,PDYN,MYH7,SCN5A,OXT,AVP,CALCB
Embryonic Development	2.93E-04-5.17E-03	TAC1,PDYN,NKX2-1,NGFR,OXT,PRL,GABRE,GAL
Tissue Development	2.93E-04-5.17E-03	TAC1,SCN5A,NKX2-1,NGFR,OXT,AVP,PRL,MDGA1,GAL
Organismal Functions	5.02E-04-5.17E-03	PDYN,SNCG,AVP,PMCH,HCRT,CALCB
Post-Translational Modification	6.47E-04-6.47E-04	TAC1,AVP,OXT,PRL
DNA Replication, Recombination, and Repair	7.81E-04-4.72E-03	TAC1,AVP,PRL,HCRT,CALCB
Gene Expression	1.33E-03-5.17E-03	TAC1,MYH7,HP,NKX2-1,AVP,PRL
Cellular Assembly and Organization	1.72E-03-4.76E-03	OTOF,TAC1,CDH17,SNCG,OXT,NGFR,PRL,MDGA1,CALCB
Cellular Compromise	1.72E-03-3.45E-03	SNCG,NGFR,COL15A1
Connective Tissue Development and Function	1.72E-03-5.17E-03	TAC1,AVP
Hair and Skin Development and Function	1.72E-03-1.72E-03	TAC1
Respiratory System Development and Function	1.72E-03-1.72E-03	NKX2-1
Cellular Movement	1.82E-03-3.45E-03	TAC1,PENK,IL20RA,SCN5A,SNCG,HP,PMCH,NKX2-1,NGFR,ORM1,PRL,MDGA1,CALCB

## Sheet: Supplemental Table S9
Sánchez et al.,
Supplemental Table S9. Upstream regulators controlling the expression of differentially expressed genes found in the remaining hypothalamus of prepubertal heifer calves fed with high compared to moderated plane of nutrition
Upstream Regulator	Fold Change	Molecule Type	Predicted Activation State	Activation z-score	Flags	p-value of overlap	Target Molevules in Dataset	Mechanistic Network
CPE		peptidase				5.51e-12	AVP,OXT,PDYN,PENK,PMCH,TAC1
CREB1		transcription regulator		-1.641		1.32e-10	AVP,CALCB,GAL,MDGA1,NKX2-1,NNAT,OTOF,OXT,PDYN,PENK,PRL,TAC1
ZFHX3		transcription regulator				1.07e-08	AVP,HCRT,MYH7,NGFR,PRL,TAC1
forskolin		chemical toxicant		-1.435	bias	2.34e-08	AVP,COL15A1,DUSP9,GAL,HP,NNAT,ORM1,PDYN,PENK,PRL,TAC1	12 (4)
estrogen		chemical drug		-0.945	bias	2.8e-08	CALCB,COL15A1,CRABP1,GAL,NGFR,OXT,PENK,PRL
TNF		cytokine		-1.052		1.27e-07	AVP,COL15A1,DUSP9,HP,LXN,MYH7,NGFR,NKX2-1,ORM1,PENK,PRL,RGS14,SNCG,TAC1,TMEM176B	15 (3)
intralipid		chemical drug				2.76e-07	GAL,HCRT,PENK
ethanol		chemical - endogenous mammalian		-0.113		2.76e-07	AVP,CHRNB3,HCRT,NGFR,ORM1,PDYN,PMCH,PRL
haloperidol		chemical drug				3.95e-07	LXN,NGFR,PENK,PRL,TAC1	9 (5)
KCNK9		ion channel		1.982		7.74e-07	GAL,HP,SNCG,TAC1
quinolinic acid		chemical - endogenous mammalian		1.101		1.13e-06	NGFR,PDYN,PENK,TAC1
beta-estradiol		chemical - endogenous mammalian		-0.714		2.55e-06	AVP,CALCB,GAL,HCRT,MYH7,NKX2-1,OTOF,OXT,PDYN,PENK,PRL,SNCG,TAC1,TRHDE	16 (3)
Diphtheria Toxin		chemical reagent				2.74e-06	PDYN,PENK,TAC1
phenoxybenzamine		chemical drug				2.99e-06	OXT,PRL
fenfluramine		chemical drug				2.99e-06	PENK,PRL
barium		chemical reagent				2.99e-06	PENK,PRL
GAL	-1.842	other				3.32e-06	AVP,OXT,PRL
naloxone		chemical drug				5.54e-06	AVP,OXT,PRL
GDNF		growth factor				6.38e-06	NNAT,PDYN,PENK,TAC1
ESR2		ligand-dependent nuclear receptor		0.21		8.64e-06	AVP,CALCB,MYH7,OTOF,OXT,PRL,TAC1	16 (3)
istradefylline		chemical drug				8.96e-06	PENK,TAC1
chlorisondamine		chemical drug				8.96e-06	PDYN,PENK
alpha-methylparatyrosine		chemical drug				8.96e-06	AVP,OXT
IL6R		transmembrane receptor	Inhibited	-2	bias	9.39e-06	GAL,HP,PENK,TAC1
lithium		chemical drug		-1.964		1.47e-05	OXT,PDYN,PMCH,TAC1
formaldehyde		chemical - endogenous mammalian				1.76e-05	AVP,NGFR,PENK
fenclonine		chemical drug				1.79e-05	AVP,OXT
DRD2		G-protein coupled receptor				2.16e-05	PENK,PRL,TAC1	7 (5)
choline		chemical - endogenous mammalian				2.86e-05	AVP,MYH7,PRL
POU4F1		transcription regulator				4.05e-05	CRABP1,GAL,SNCG,TAC1
PRKACB		kinase				4.46e-05	PENK,PRL
NGF		growth factor		-1.964	bias	4.46e-05	CALCB,GAL,NGFR,PMCH,TAC1
sumatriptan		chemical drug				4.46e-05	CALCB,PRL
heroin		chemical drug				4.46e-05	PDYN,PENK
indomethacin		chemical drug		-0.447		6.17e-05	CAPN6,LXN,NGFR,OXT,PRL
MARCKSL1		other				6.24e-05	MYH7,SCN5A
volinanserin		chemical drug				6.24e-05	OXT,PRL
K+		chemical - endogenous mammalian				6.69e-05	CALCB,PENK,PRL
aroclor 1221		chemical toxicant				8.32e-05	OXT,PDYN
PRKCG		kinase				8.32e-05	MYH7,TAC1
MAOA		enzyme				8.32e-05	AVP,OXT
ADM		other				9.75e-05	CALCB,PENK,TAC1
morphine		chemical drug		1.07		9.79e-05	CALCB,PDYN,PENK,PRL	6 (2)
fulvestrant		chemical drug		-1.091		9.81e-05	AVP,CALCB,GAL,PRL,SNCG
Pki		group				0.000107	ORM1,PRL
8-hydroxy-2-(di-n-propylamino)tetralin		chemical reagent				0.000107	OXT,PRL
3-beta,17-beta-androstanediol		chemical - endogenous mammalian				0.000107	AVP,OXT
3-nitropropionic acid		chemical toxicant				0.000116	NGFR,PENK,TAC1	7 (3)
YY1		transcription regulator				0.000121	COL15A1,CRABP1,NGFR,NNAT,ORM1
dexamethasone		chemical drug		-1.242		0.000132	AVP,CALCB,COL15A1,GAL,HP,NGFR,NKX2-1,ORM1,PENK,PMCH,PRL,TMEM176B
urea		chemical - endogenous mammalian				0.000133	AVP,PRL	2 (2)
allopregnanolone		chemical - endogenous mammalian				0.000133	AVP,PENK
mifepristone		chemical drug		1.213		0.000147	CALCB,COL15A1,GAL,OXT,PRL
HTT		transcription regulator				0.000204	AVP,HCRT,NGFR,OXT,PENK,RGS14,TAC1	7 (2)
Creb		group		-0.152	bias	0.000212	ORM1,PDYN,PENK,PRL,TAC1
levothyroxine		chemical - endogenous mammalian				0.00022	NGFR,PENK,PRL
estradiol benzoate		chemical drug				0.00023	OXT,PENK,PRL
auranofin		chemical drug				0.00023	HP,ORM1
8-bromo-cAMP		chemical reagent		0.347	bias	0.000272	AVP,MYH7,PDYN,PRL
thyroid hormone		chemical - endogenous mammalian		-0.577		0.000302	MYH7,NNAT,OXT,PRL
CCK		other				0.000309	PENK,PMCH
IL1		group		-1.274	bias	0.000318	AVP,HP,NGFR,ORM1,TAC1
nicotine		chemical drug		-0.9	bias	0.000321	AVP,HCRT,PENK,PRL
NTF4		growth factor				0.000353	PENK,TAC1
DIRAS3		enzyme				0.000353	CAPN6,PRL
tauroursodeoxycholic acid		chemical - endogenous mammalian				0.000353	AVP,OXT
cocaine		chemical drug				0.000354	OXT,PDYN,PRL,TAC1	6 (2)
CG		complex	Inhibited	-2.19	bias	0.000402	GAL,HCRT,OXT,PDYN,TAC1	16 (4)
CNTF		cytokine				0.000414	NGFR,PENK,TAC1
6-hydroxydopamine		chemical toxicant				0.000429	PDYN,PENK,TAC1	5 (2)
NMDA Receptor		complex				0.000449	PENK,TAC1	7 (5)
histamine		chemical - endogenous mammalian				0.000459	AVP,OXT,PENK
LIF		cytokine		-1.941		0.000542	GAL,MYH7,TAC1,TMEM176B
PER1		transcription regulator				0.000615	AVP,PRL
progesterone		chemical - endogenous mammalian		0.503		0.000658	CALCB,COL15A1,GAL,LXN,OXT,PRL
FSH		complex				0.000662	COL15A1,DUSP9,HCRT,PDYN,PENK
Cbp/p300		group				0.000675	HP,MYH7
NRG (family)		group				0.000675	CHRNB3,NKX2-1
2,3 butanedione monoxime		chemical drug				0.000675	MYH7,SCN5A
cannabidiol		chemical drug				0.000739	PENK,TAC1
CEBPB		transcription regulator		-0.858	bias	0.000772	HP,ORM1,PRL,TAC1,TMEM176B	6 (2)
dopamine		chemical - endogenous mammalian				0.000845	PENK,PRL,TAC1	7 (4)
thyroid hormone receptor		group				0.000946	OXT,PRL
Pka catalytic subunit		group				0.000946	PENK,PRL
NTF3		growth factor				0.00102	PENK,TAC1
LEP		growth factor		1.452		0.00106	GAL,HCRT,ORM1,PMCH,PRL
A23187		chemical reagent				0.00107	CALCB,NKX2-1,PRL
apomorphine		chemical drug				0.0011	OXT,TAC1
Ca2+		chemical - endogenous mammalian		0.244	bias	0.00118	MYH7,NGFR,PRL,TAC1
tamoxifen		chemical drug		1.172		0.00138	AVP,ORM1,OXT,PRL
IGF1		growth factor		-0.616	bias	0.0014	OXT,PDYN,PENK,PRL,SNCG	16 (4)
NPY		other				0.00143	AVP,GAL
HEY2		transcription regulator				0.00153	MYH7,SCN5A
AR		ligand-dependent nuclear receptor				0.00158	CALCB,NGFR,PDYN,PENK,SCN5A
CDC42		enzyme				0.00162	MYH7,PRL
THRA		ligand-dependent nuclear receptor				0.00163	MYH7,PENK,PRL
3beta-5beta-17beta-androstane-3-7-diol		chemical - endogenous mammalian				0.00175	OXT
Pak		group				0.00175	PRL
BIM 23A760		chemical drug				0.00175	PRL
UBE2Q1		enzyme				0.00175	PRL
FOXI2		transcription regulator				0.00175	NKX2-1
IQUB		other				0.00175	PRL
SCGN	-4.519	other				0.00175	TAC1
mir-592		microRNA				0.00175	NGFR
CRCP		transmembrane receptor				0.00175	CALCB
SCN10A		ion channel				0.00175	SCN5A
RHOQ		enzyme				0.00175	PRL
swinholide A		chemical toxicant				0.00175	PRL
quipazine		chemical reagent				0.00175	PRL
inorganic salt		chemical - other				0.00175	AVP
oxaprozin		chemical drug				0.00175	NGFR
methysergide		chemical drug				0.00175	PRL
proglumide		chemical drug				0.00175	PRL
polysialic acid		chemical drug				0.00175	NGFR
stanozolol		chemical drug				0.00175	NGFR
TRH		other				0.00192	NKX2-1,PRL
U0126		chemical - kinase inhibitor		1.067	bias	0.00193	MYH7,NNAT,PDYN,PRL,TAC1
steroid		chemical - endogenous mammalian				0.00202	NGFR,PRL
IL6		cytokine		-1.402	bias	0.00212	AVP,GAL,HP,ORM1,PENK,TAC1	8 (3)
kainic acid		chemical toxicant				0.00225	NGFR,PDYN,PENK
verapamil		chemical drug				0.00235	AVP,PRL
CREM		transcription regulator				0.00247	PDYN,PRL,TAC1	5 (2)
REST		transcription regulator				0.00247	AVP,PENK,TAC1
FOS		transcription regulator		0.13		0.00263	CRABP1,PENK,PRL,SNCG,TAC1
ARNTL		transcription regulator				0.0027	NKX2-1,PRL
dihydrotestosterone		chemical - endogenous mammalian				0.00278	AVP,CALCB,NNAT,OXT,PDYN	12 (2)
PRKACA		kinase				0.00282	PENK,PRL
bicuculline		chemical - endogenous non-mammalian				0.00321	AVP,PRL	2 (2)
8-chlorophenylthio-adenosine 3',5'-cyclic monophosphate		chemical - kinase inhibitor				0.00334	PDYN,PRL	5 (3)
2-bromoethylamine		chemical reagent				0.00334	CAPN6,LXN
testosterone		chemical - endogenous mammalian		0.138		0.00346	AVP,CALCB,NGFR,PDYN	6 (2)
GST		complex				0.0035	CALCB
DDAH2		enzyme				0.0035	SCGN
CRHBP		other				0.0035	AVP
GNAZ		enzyme				0.0035	OXT
TRPC6		ion channel				0.0035	MYH7
TNNT2		other				0.0035	MYH7
PREB		transcription regulator				0.0035	PRL
1-(3-chlorophenyl)piperazine		chemical drug				0.0035	PRL
domperidone		chemical drug				0.0035	PRL
bumetanide		chemical drug				0.0035	NGFR
fenoprofen		chemical drug				0.0035	NGFR
calcium-EDTA		chemical drug				0.0035	NGFR
histidyl-proline diketopiperazine		chemical - endogenous mammalian				0.0035	PRL
mazindol		chemical drug				0.0035	PRL
tegaserod		chemical drug				0.0035	TAC1
veratridine		chemical toxicant				0.0035	HCRT
ribonucleoside		chemical - endogenous mammalian				0.0035	PRL
deoxyribonucleoside		chemical - endogenous mammalian				0.0035	PRL
phorbol myristate acetate		chemical drug		-1.118	bias	0.00359	GAL,IL20RA,MYH7,NKX2-1,PMCH,PRL,SNCG
DGCR8		enzyme				0.00361	CRABP1,NGFR
candesartan		chemical drug				0.00361	AVP,MYH7
enalapril		chemical drug				0.00375	CAPN6,PRL
carboplatin		chemical drug				0.00389	CAPN6,LXN
GNAS		enzyme				0.00404	PENK,PRL
ELK1		transcription regulator				0.00434	AVP,PRL
N-methyl-D-aspartate		chemical drug				0.00434	HCRT,PRL
NOS2		enzyme				0.00439	AVP,MYH7,PRL
L-triiodothyronine		chemical - endogenous mammalian		0.87		0.0044	HP,MYH7,PRL,TRHDE
IL1B		cytokine		-1.437		0.00445	AVP,HP,ORM1,PENK,TAC1,TMEM176B	8 (3)
Ngf		group				0.00449	NGFR,TAC1
capsaicin		chemical drug				0.00465	CALCB,TAC1
FOXA2		transcription regulator				0.00466	HCRT,NKX2-1,PMCH
bexarotene		chemical drug				0.00466	CRABP1,NGFR,NKX2-1
phenylbutazone		chemical drug				0.00496	CAPN6,LXN
tretinoin		chemical - endogenous mammalian		-1.782		0.00506	CALCB,CRABP1,MYH7,OXT,PDYN,PENK,PRL,TAC1	10 (3)
NRIP1		transcription regulator				0.00513	CRABP1,PRL
EDN1		cytokine				0.00514	AVP,MYH7,PRL	3 (2)
isosorbide-5-mononitrate		chemical drug				0.00525	CALCB
Arntl-Clock		complex				0.00525	AVP
DEFB104A/DEFB104B		other				0.00525	TAC1
BBS10		other				0.00525	AVP
SLC30A10		transporter				0.00525	PRL
CACNA1B		ion channel				0.00525	AVP
mir-499		microRNA				0.00525	MYH7
SLC27A1		transporter				0.00525	MYH7
MYH6		enzyme				0.00525	MYH7
NOLC1		transcription regulator				0.00525	ORM1
metoclopramide		chemical drug				0.00525	PRL
endosulfan		chemical toxicant				0.00525	PRL
p-chloroamphetamine		chemical drug				0.00525	OXT
ethyl ether		chemical reagent				0.00525	AVP
tarenflurbil		chemical drug				0.00525	NGFR
pramipexole		chemical drug				0.00525	PRL
cabergoline		chemical drug				0.00525	PRL
aripiprazole		chemical drug				0.00525	PRL
buprenorphine		chemical drug				0.00525	PRL
CIP2A		other				0.00529	COL15A1,LXN
IL6ST		transmembrane receptor				0.00529	HP,ORM1
FGF2		growth factor				0.00531	NGFR,PENK,PRL,TAC1	8 (3)
gentamicin C		chemical drug				0.00546	CAPN6,LXN
lomustine		chemical drug				0.00563	CAPN6,LXN
CRH		cytokine				0.00598	AVP,TAC1
SGK1		kinase				0.00598	PRL,SCN5A
triamterene		chemical drug				0.00598	CAPN6,LXN
SIM1		transcription regulator				0.00612	AVP,MYH7,OXT
sodium chloride		chemical - endogenous mammalian				0.00615	AVP,OXT
L-dopa		chemical - endogenous mammalian	Inhibited	-2.134		0.00618	PDYN,PENK,PRL,RGS14,TAC1	8 (5)
JUND		transcription regulator				0.00633	PENK,PRL
diethylstilbestrol		chemical drug				0.00636	GAL,OXT,PRL	7 (2)
THRB		ligand-dependent nuclear receptor				0.00644	MYH7,PENK,PRL	3 (2)
fenamic acid		chemical reagent				0.00651	CAPN6,LXN
gemfibrozil		chemical drug				0.00688	HCRT,ORM1
AKAP5		other				0.00699	MYH7
MAL		other				0.00699	NGFR
PER3		other				0.00699	PRL
PDE10A		enzyme				0.00699	TAC1
MME		peptidase				0.00699	TAC1
CALCRL		G-protein coupled receptor				0.00699	CALCB
mianserin		chemical drug				0.00699	PRL
ketanserin		chemical drug				0.00699	PRL
pyridostigmine		chemical drug				0.00699	MYH7
cilazapril		chemical drug				0.00699	MYH7
chloral hydrate		chemical drug				0.00699	CALCB
methyl cellosolve		chemical reagent				0.00699	PRL
phentolamine		chemical drug				0.00699	PRL
PTPN11		phosphatase				0.00726	NKX2-1,TAC1
(+)-MK-801		chemical drug				0.00726	NGFR,TAC1
streptozocin		chemical drug				0.00729	AVP,MYH7,OXT
methamphetamine		chemical drug				0.00746	PDYN,TAC1
ESR1		ligand-dependent nuclear receptor		-0.247		0.0075	AVP,DUSP9,GAL,IL20RA,NGFR,OXT,PRL
cyclosporin A		biologic drug		1.677		0.0075	CAPN6,LXN,MYH7,PRL
CEBPA		transcription regulator				0.00767	GAL,HP,PRL,TAC1
captopril		chemical drug				0.00785	CAPN6,MYH7
AGT		growth factor		-0.613	bias	0.00791	AVP,HCRT,MYH7,OXT
CYP19A1		enzyme				0.00805	AVP,PRL
estrogen receptor		group				0.00839	CALCB,GAL,PDYN
dehydroisoandrosterone		chemical - endogenous mammalian				0.00846	MYH7,PRL
CSF		group				0.00873	ORM1
RNF4		transcription regulator				0.00873	NGFR
BAMBI		other				0.00873	PENK
Cox5b		other				0.00873	CAPN6
RAB4A		enzyme				0.00873	MYH7
sulpiride		chemical drug				0.00873	PRL
CP 96345		chemical drug				0.00873	TAC1
ranitidine		chemical drug				0.00873	PENK
idazoxan		chemical drug				0.00873	PRL
ethacrynic acid		chemical drug				0.00873	CALCB
dexfenfluramine		chemical drug				0.00873	PRL
thioacetamide		chemical toxicant				0.00918	CAPN6,CDH17,LXN
tacrolimus		chemical drug				0.00928	MYH7,ORM1,PENK
allopurinol		chemical drug				0.00952	CAPN6,LXN
TAC1	-1.824	other				0.00974	PDYN,TAC1
FGF19		growth factor				0.00974	NNAT,PRL
FEV		transcription regulator				0.00996	ARHGAP36,PDYN
amphetamine		chemical drug				0.00996	PDYN,TAC1
ISL1		transcription regulator				0.0102	CRABP1,GAL
SBDS		other				0.0104	CRABP1,GABRE
ERBB3		kinase				0.0104	HP,PRL
vancomycin		biologic drug				0.0104	CAPN6,LXN
iodide		chemical - endogenous mammalian				0.0105	NKX2-1
doramapimod		chemical - kinase inhibitor				0.0105	MYH7
IRX4		transcription regulator				0.0105	MYH7
CPXM1		peptidase				0.0105	COL15A1
EN2		transcription regulator				0.0105	NGFR
MOV10L1		enzyme				0.0105	MYH7
EPB41		other				0.0105	SCN5A
CALCB	-3.701	other				0.0105	PRL
PRKAR2A		kinase				0.0105	PRL
TDG		enzyme				0.0105	NKX2-1
ERF		transcription regulator				0.0105	PRL
CTNNB1		transcription regulator				0.0105	NGFR,NKX2-1,PDYN,PMCH,SCN5A
bepafant		chemical reagent				0.0105	PRL
phenelzine		chemical drug				0.0105	AVP
etomidate		chemical drug				0.0105	PRL
EPZ005687		chemical - protease inhibitor				0.0105	NGFR
jasplakinolide		chemical - endogenous non-mammalian				0.0105	PRL
GDF2		growth factor				0.0106	CRABP1,NGFR
MYOCD		transcription regulator				0.0106	MYH7,SCN5A
RARB		ligand-dependent nuclear receptor				0.0111	OXT,TAC1
ATF2		transcription regulator				0.0111	MYH7,PENK
CALCA		other				0.0116	CALCB,PRL
FOLR1		transporter				0.0118	NKX2-1,TAC1
trinitrobenzenesulfonic acid		chemical reagent				0.0118	CALCB,TAC1
lipopolysaccharide		chemical drug		-1.534	bias	0.0121	CALCB,HP,MYH7,NGFR,ORM1,PDYN,PENK,TAC1
pasireotide		biologic drug				0.0122	PRL
coconut oil		chemical drug				0.0122	HP
Glucocorticoid-GCR		complex				0.0122	PRL
ATE1		enzyme				0.0122	MYH7
FNIP1		other				0.0122	MYH7
PRLH		cytokine				0.0122	PRL
PTPRS		phosphatase				0.0122	PRL
DEFB4A/DEFB4B		other				0.0122	TAC1
TRPA1		transporter				0.0122	TAC1
GLP1R		G-protein coupled receptor				0.0122	CALCB
diazepam		chemical drug				0.0122	PRL
clonazepam		chemical drug				0.0122	PRL
androstenedione		chemical - endogenous mammalian				0.0122	AVP
PRL	1.772	cytokine				0.0126	OXT,PENK,PRL
PGR		ligand-dependent nuclear receptor				0.0127	CALCB,GAL,PRL
CEBPD		transcription regulator				0.0128	HP,PRL
PLA2G10		enzyme				0.013	LXN,RGS14
POMC		other				0.013	PDYN,PMCH
STAT5A		transcription regulator				0.0132	CDH17,MYH7,PRL
ganglioside GM1		chemical - endogenous mammalian				0.0139	TAC1
1,3-bis(4-hydroxyphenyl)-4-methyl-5-[4-(2-piperidinylethoxy)phenol]-1H-pyrazole		chemical reagent				0.0139	AVP
Lefty		group				0.0139	PRL
LATS1		kinase				0.0139	PRL
RLN1		other				0.0139	MYH7
TEAD3		transcription regulator				0.0139	MYH7
RGS19		other				0.0139	MYH7
DICER1		enzyme				0.0139	AVP,MYH7,NGFR
RHOG		enzyme				0.0139	MYH7
MSI1		other				0.0139	TAC1
TBL1XR1		transcription regulator				0.0139	HP
TDGF1		growth factor				0.0139	MYH7
naproxen		chemical drug				0.0139	NGFR
chlorpyrifos		chemical toxicant				0.0139	GAL
methadone		chemical drug				0.0139	PRL
hydralazine		chemical drug				0.0139	MYH7
N-methyl-3,4-methylenedioxyamphetamine		chemical drug				0.0139	AVP
buserelin		chemical drug				0.0139	PRL
huperzine A		chemical drug				0.0139	NGFR
oleoylethanolamide		chemical - endogenous mammalian				0.0139	OXT
glucocorticoid		chemical drug				0.0151	AVP,ORM1,PRL
Mapk		group				0.0151	PRL,SNCG
RAC1		enzyme				0.0151	MYH7,PRL
propylthiouracil		chemical drug				0.0154	MYH7,TRHDE
ATP		chemical - endogenous mammalian				0.0154	CALCB,NKX2-1
BCL2		transporter				0.0154	AVP,NNAT
sphingosylphosphocholine		chemical - endogenous mammalian				0.0157	PRL
estradiol valerate		chemical drug				0.0157	NGFR
Ck2		complex				0.0157	NGFR
LHX3		transcription regulator				0.0157	PRL
RAMP1		transporter				0.0157	CALCB
RGS4		other				0.0157	MYH7
NDRG2		other				0.0157	MYH7
capsazepine		chemical toxicant				0.0157	TAC1
6-aminonicotinamide		chemical reagent				0.0157	PRL
pimozide		chemical drug				0.0157	PRL
cysteamine		chemical drug				0.0157	PRL
ERK1/2		group				0.0164	AVP,PRL,TAC1
SP1		transcription regulator				0.0166	MYH7,NGFR,PENK,SNCG
Ins1		other				0.0173	HP,OXT,PRL
TRPM8		ion channel				0.0174	CALCB
CARTPT		other				0.0174	AVP
NCK1		kinase				0.0174	PRL
FRMD6		other				0.0174	PRL
HOXB3		transcription regulator				0.0174	NKX2-1
PPBP		cytokine				0.0174	COL15A1
lapatinib		chemical drug				0.0174	PRL
sodium dodecyl sulfate		chemical drug				0.0174	PRL
BDNF		growth factor				0.0175	NGFR,PENK,TAC1
corticosterone		chemical - endogenous mammalian				0.019	AVP,PRL
nitroglycerin		chemical drug				0.0191	CALCB
CTSV		peptidase				0.0191	PENK
Atrial Natriuretic Peptide		group				0.0191	AVP
HTR2B		G-protein coupled receptor				0.0191	MYH7
NTS		other				0.0191	PRL
CHRM3		G-protein coupled receptor				0.0191	PMCH
miR-208a-3p (and other miRNAs w/seed UAAGACG)		mature microRNA				0.0191	MYH7
miR-130a-3p (and other miRNAs w/seed AGUGCAA)		mature microRNA				0.0191	TAC1
LB-205		chemical reagent				0.0191	NGFR
CEBPG		transcription regulator				0.0191	PRL
TNNI3		transporter				0.0191	MYH7
GNRHR		G-protein coupled receptor				0.0191	PRL
ACE		peptidase				0.0191	TAC1
meloxicam		chemical drug				0.0191	TAC1
clonidine		chemical drug				0.0191	AVP
baclofen		chemical drug				0.0191	PRL
NAD+		chemical - endogenous mammalian				0.0191	MYH7
nandrolone		chemical drug				0.0191	NGFR
Retnla		other				0.0208	CALCB
G6PD		enzyme				0.0208	PRL
LMO4		transcription regulator				0.0208	HP
PCSK2		peptidase				0.0208	PMCH
GATA5		transcription regulator				0.0208	MYH7
PITX1		transcription regulator				0.0208	PRL
pentylenetetrazol		chemical drug				0.0208	PENK
myristoylated protein kinase A inhibitor 14-22 amide		chemical - kinase inhibitor				0.0208	PRL
MEF2C		transcription regulator				0.0224	MYH7,SCN5A
trichostatin A		chemical drug		-0.762	bias	0.0224	MYH7,NGFR,PENK,PRL
estriol		chemical - endogenous mammalian				0.0225	PRL
EN1		transcription regulator				0.0225	NGFR
TRPV1		ion channel				0.0225	CALCB
PER2		transcription regulator				0.0225	PRL
CRY2		enzyme				0.0225	AVP
CRY1		enzyme				0.0225	PRL
BHLHE41		transcription regulator				0.0225	HCRT
SU5402		chemical - kinase inhibitor				0.0225	NKX2-1
SKF-38393		chemical reagent				0.0225	PRL
ADORA2A		G-protein coupled receptor				0.0237	PDYN,PENK
IKBKG		kinase				0.0237	MYH7,TMEM176B
Hnf3		group				0.0243	NKX2-1
DNAJC3		other				0.0243	SNCG
POU3F2		transcription regulator				0.0243	NKX2-1
mir-208		microRNA				0.0243	MYH7
COX4I1		enzyme				0.0243	CAPN6
ATXN7		peptidase				0.0243	PENK
PIAS3		transcription regulator				0.0243	HP
CDX2		transcription regulator				0.0243	CDH17,TAC1
ACVR1B		kinase				0.0243	HP
GABBR1		G-protein coupled receptor				0.0243	PRL
HNRNPD		transcription regulator				0.0243	PENK
CAMK2D		kinase				0.0243	MYH7
DEFB103A/DEFB103B		other				0.0243	TAC1
SOCS2		other				0.0243	MYH7
methylene blue		chemical drug				0.0243	PRL
quetiapine		chemical drug				0.0243	PRL
pentobarbital		chemical drug				0.0243	PRL
AHR		ligand-dependent nuclear receptor				0.0246	HP,MYH7,PRL
CNR1		G-protein coupled receptor				0.0257	PDYN,PENK
clarithromycin		chemical drug				0.026	ORM1
PMP22		other				0.026	NGFR
SLC18A3		transporter				0.026	MYH7
miR-18a-5p (and other miRNAs w/seed AAGGUGC)		mature microRNA				0.026	HP
TBX3		transcription regulator				0.026	SCN5A
HDAC9		transcription regulator				0.026	MYH7
BTC		growth factor				0.026	PRL
latrunculin B		chemical reagent				0.026	PRL
amlodipine		chemical drug				0.026	MYH7
Na+		chemical - endogenous mammalian				0.026	AVP
HRAS		enzyme				0.0262	DUSP9,LXN,NNAT,PRL
NCOA1		transcription regulator				0.027	OXT,PRL
FAS		transmembrane receptor				0.0273	COL15A1,ORM1,RGS14
CABIN1		other				0.0277	MYH7
GPNMB		enzyme				0.0277	TAC1
ZFPM2		transcription regulator				0.0277	MYH7
mir-218		microRNA				0.0277	MDGA1
IFT57		other				0.0277	PENK
pilocarpine		chemical drug				0.0277	NGFR
acadesine		chemical drug				0.0277	HCRT
Angiotensin II receptor type 1		group				0.0294	HCRT
PHB2		transcription regulator				0.0294	PRL
TOR1A		enzyme				0.0294	SNCG
quinpirole		chemical reagent				0.0294	PRL
NR3C1		ligand-dependent nuclear receptor				0.0295	AVP,NGFR,PRL,TAC1
INS		other				0.0305	AVP,OXT
CRHR1		G-protein coupled receptor				0.0311	AVP
ADORA1		G-protein coupled receptor				0.0311	PENK
TACR1		G-protein coupled receptor				0.0311	TAC1
POU1F1		transcription regulator				0.0311	PRL
CREB3L1		transcription regulator				0.0311	AVP
glycyrrhetinic acid		chemical drug				0.0311	PRL
EGR2		transcription regulator				0.0316	CALCB,CRABP1
Ap1		complex				0.0323	PRL,SNCG
bisphenol A		chemical - endogenous mammalian				0.0323	OXT,PRL
cyclooxygenase		group				0.0328	TAC1
TLX3		transcription regulator				0.0328	TAC1
miR-486-5p (and other miRNAs w/seed CCUGUAC)		mature microRNA				0.0328	GABRE
KCNIP3		transcription regulator				0.0328	PDYN
CCL4		cytokine				0.0328	PDYN
NRTN		growth factor				0.0328	PENK
nitrofurantoin		chemical drug				0.0342	CAPN6,ORM1
SP100		transcription regulator				0.0345	GABRE
GDF15		growth factor				0.0345	MYH7
mir-486		microRNA				0.0345	GABRE
GABPB1		transcription regulator				0.0345	PRL
HOXD3		transcription regulator				0.0345	NKX2-1
sulfasalazine		chemical drug				0.0345	HP
W7		chemical reagent				0.0345	MYH7
zinc sulfate		chemical drug				0.0345	HCRT
leptomycin B		chemical drug				0.0345	MYH7
L-buthionine (SR)-sulfoximine		chemical drug				0.0345	NKX2-1
finasteride		chemical drug				0.0345	PENK
S100A9		other				0.0353	CALCB,NGFR
gefitinib		chemical drug				0.0357	COL15A1,PRL
doxorubicin		chemical drug				0.036	CAPN6,LXN,MYH7
ETS		group				0.0362	PRL
FGFR4		kinase				0.0362	NKX2-1
IGFBP5		other				0.0362	MYH7
CDK8		kinase				0.0362	CRABP1
BAY K8644		chemical reagent				0.0362	PRL
DNMT3B		enzyme				0.0369	LXN,MYH7
OXT	-2.445	other				0.0379	MYH7
TRPC1		ion channel				0.0379	PRL
CRHR2		G-protein coupled receptor				0.0379	AVP
GLP-1-(7-34)-amide		chemical drug				0.0379	AVP
ceruletide		biologic drug				0.0379	TAC1
ionomycin		chemical reagent				0.038	PMCH,PRL
SHH		peptidase				0.0388	CALCB,NKX2-1
S100A8		other				0.0388	CALCB,NGFR
thapsigargin		chemical toxicant				0.0388	AVP,OXT
Fibrin		complex				0.0396	NGFR
KDM6B		enzyme				0.0396	NGFR
ALDH2		enzyme				0.0396	CALCB
FGF4		growth factor				0.0396	PRL
ilomastat		chemical drug				0.0396	TAC1
sucrose		chemical - endogenous mammalian				0.0396	OXT
4-hydroxytamoxifen		chemical drug				0.04	DUSP9,PRL
acetaminophen		chemical drug				0.0408	NGFR,ORM1
risperidone		chemical drug				0.0412	NGFR
GRHL2		transcription regulator				0.0412	NKX2-1
MAP3K3		kinase				0.0412	MYH7
NTRK1		kinase				0.0412	CALCB
TRPV4		ion channel				0.0412	AVP
Cdkn1c		other				0.0412	NGFR
NFKBIA		transcription regulator				0.0417	PRL,TAC1,TMEM176B
ERBB2		kinase				0.0422	HP,LXN,PENK,PRL
MAPK14		kinase				0.0424	NGFR,PRL
dibutyl phthalate		chemical toxicant				0.0429	ORM1
TEAD1		transcription regulator				0.0429	MYH7
PDX1		transcription regulator				0.0429	LXN,NNAT
KN-62		chemical - kinase inhibitor				0.0429	MYH7
butyric acid		chemical - endogenous mammalian				0.0433	CALCB,MYH7,PDYN
RCAN1		transcription regulator				0.0446	MYH7
NPR1		enzyme				0.0446	MYH7
CRYAB		other				0.0446	SCN5A
INHBA		growth factor				0.0453	NKX2-1,PRL
JUN		transcription regulator				0.0458	PENK,PRL,SNCG
tetrodotoxin		chemical drug				0.0463	MYH7
TRIM37		enzyme				0.0463	MYH7
miR-22-3p (miRNAs w/seed AGCUGCC)		mature microRNA				0.0463	RGS14
octreotide		biologic drug				0.0463	PRL
CXCL12		cytokine				0.047	AVP,TAC1
P2RY14		G-protein coupled receptor				0.0479	GAL
TLX1		transcription regulator				0.0479	TAC1
REN		peptidase				0.0479	MYH7
VAV3		cytokine				0.0479	AVP
SP4		transcription regulator				0.0479	MYH7
PRKAR2B		kinase				0.0479	PDYN
epoxomicin		chemical - protease inhibitor				0.0479	PDYN
GATA4		transcription regulator				0.0483	MYH7,SCN5A
ROCK1		kinase				0.0496	MYH7
PTCH1		transmembrane receptor				0.0496	NKX2-1
NF1		other				0.0496	MYH7
VAV2		transcription regulator				0.0496	AVP
N-methyl-L-arginine		chemical - endogenous mammalian				0.0496	PRL

## Sheet: Supplemental Table S10
Sánchez et al.,
Supplemental Table S10. Co-expression analysis: hub and their targe genes found in the arcuate nucleus of prepubertal heifer calves
	Yellow Network	Red Network						Pink Network		Magenta Network							Green Network	Blue Network
Hub genes	TSG101	SCG3	POMC	INHA	PCSK1N	PENK	TAC1	PPP3CA	CPNE5	CBLN1	CBLN2	CBLN4	NTS	SCG2	SST	PDYN	NEBL	LEPR
target gene	MARCH1	MARCH11	MARCH11	MARCH11	MARCH11	ABHD8	SEPT2	ABCC1	ABCB8	AK5	SEPT5	ADCY2	SEPT5	B4GAT1	ADCY2	SEPT5	SEPT11	ACADS
target gene	MARCH2	ABHD8	ABCD3	ABHD8	ABHD8	ACBD5	ABCD3	ABCG2	ABCC1	ARMH4	ARMH4	AHCYL1	ABCA3	CAMKMT	AHCYL1	ABCA3	ABCA1	ACOT9
target gene	AAMDC	ADD1	ABHD8	ACBD5	ACBD5	ACTN4	ADAM17	ADCY3	ABCG2	B4GAT1	B4GAT1	ANKRA2	ABCB1	CHP1	AK5	ABCB1	ABTB1	ACTR3B
target gene	ABRAXAS1	AGPAT3	ACBD5	ACLY	ACLY	AGPAT3	AHCYL2	ADRA2A	ABCG4	BEGAIN	BAIAP3	AQP11	ACTL6B	CHST8	ANKRA2	ACTL6B	ACTA2	ADAM11
target gene	ACAA1	ANKIB1	ACTN4	ACTN4	ADAL	ANKIB1	ANKRD13A	AHI1	ABLIM2	CAMK1G	COPG2	ARMH4	ADAMTS13	EBF4	AQP11	ADAMTS13	ACVR2B	ADAR
target gene	ACRBP	ARHGAP19	ADAT1	ADAL	ADAT1	ANKRD13A	ANLN	AK2	ADAMTS2	CARD14	CPNE7	ATP6V1B2	ADCY2	EXOSC2	ARMH4	ADAMTSL4	ADAM8	ADD2
target gene	ACTB	ARMCX2	ADD1	ADAT1	ADD1	ANLN	ARIH2	AMPH	ADCY3	CBLN4	DIRAS3	B4GAT1	AHCYL1	FNDC10	ATP6V1B2	ADCY2	ADPRHL2	ADGRL1
target gene	ACTR1A	ARMCX3	ADIPOR2	ADD1	AGFG1	ARHGAP19	ASB2	ANXA5	ADGRL3	CHP1	ESYT3	BEGAIN	AK5	GBE1	B4GAT1	AHCYL1	AGER	AFDN
target gene	ACY1	AS3MT	AGPAT3	AGFG1	AGPAT3	ARHGAP23	ATP13A2	ARMC8	ADRA2A	CHST8	FBXL16	CA8	AMPD2	GPR85	BEGAIN	Ahsa2	AHCTF1	AIG1
target gene	ADH5	AZIN2	ANKIB1	AGPAT3	ANKIB1	ARHGEF37	B4GALT4	ATCAY	AHI1	COPG2	GPR68	CAMKMT	ANKRA2	GPRIN1	CA5B	AK5	AK4	AIMP1
target gene	ADIRF	B4GALT3	ANKRD13A	ANKIB1	ANKRD13A	ARIH2	BBS4	ATP6V0A1	AK2	CREG2	GPRIN1	CHP1	ARHGEF4	GPX3	CA8	AMIGO2	AKAP11	ALG1
target gene	ADSSL1	B9D1	ANLN	ANKRD13A	AP3M1	ARMCX3	BEX5	B4GALT6	AMPH	CRHBP	H2AFY	CHST8	ARMH4	HDGF	CAMKMT	AMPD2	AKAP6	ALKBH3
target gene	AHCY	BABAM2	AP3M1	AP3M1	ARHGAP17	BABAM2	BRD2	BBS1	ANXA5	ECEL1	INPPL1	COPS3	ATP6V1C1	HLCS	CBLN4	ANKRA2	AKT3	ALYREF
target gene	AHSA1	BAZ1A	ARHGAP19	ARHGAP17	ARHGAP19	BAZ1A	CAMK1	BTBD11	APLF	FBXL16	KCNT1	CREG2	ATXN10	HRH3	CHP1	AQP11	ALG12	AMFR
target gene	AIFM3	BECN1	ARHGAP23	ARHGAP19	ARHGAP23	BBS4	CC2D1A	BUD13	ARHGEF17	GFRA2	LAMP5	CRHBP	B4GAT1	IRF2BP2	CHST8	ARG2	ALKBH6	ANAPC16
target gene	AJM1	BNIP3L	ARHGEF37	ARHGAP23	ARHGEF25	BEX5	CCDC47	C1orf43	ARHGEF39	GPR85	LINGO2	CROT	BAIAP3	LOC728392	CNN3	ARHGEF4	ANKEF1	ANKS3
target gene	AKT1	BTG1	ARMC10	ARHGEF25	ARHGEF3	C19orf12	CCDC93	CACNA1H	ARMC8	GPRIN1	LRFN1	DPYSL4	BEGAIN	LRFN1	COPS3	ARMH4	ANKRD16	AP5Z1
target gene	ALKBH5	C19orf12	ARMCX3	ARHGEF3	ARHGEF37	C1orf198	CCP110	CALCR	ATCAY	INPPL1	LRRC73	EBF4	BTBD10	LRRC73	CREG2	ATP6V1B2	ANKRD45	APOE
target gene	ALKBH7	C1orf198	AS3MT	ARHGEF37	ARMC10	CAMK1	CD247	CAMK2A	ATL1	KCNT1	LRRN4CL	ECEL1	C11orf49	MAP2K1	CRHBP	ATP6V1C1	ANXA7	ARAP1
target gene	AMY2A	CARMIL2	ASS1	ARMC10	ARMCX1	CARMIL2	CDK20	CAP2	ATP2B1	LINGO2	MAP2K1	FBXL16	CA8	NPTX2	CROT	ATPAF1	AP4E1	ARFIP2
target gene	ANXA6	CCDC134	ATP13A2	ARMCX1	ARMCX2	CCDC134	CDKN2D	CDC5L	ATP6V0A1	LOC728392	MAPRE3	FNDC10	CACNG7	NPY5R	CWF19L2	ATXN10	APAF1	ARHGAP20
target gene	ARHGAP30	CCDC153	AZIN2	ARMCX2	ARMCX3	CCDC153	CFAP36	CELSR2	B4GALT6	LRFN1	NGB	FRMPD1	CAMK1G	NRSN2	DCLRE1A	B4GALNT1	APC	ARHGEF11
target gene	ARPC1B	CDH11	B4GALT3	ARMCX3	AS3MT	CCDC28A	CLIC4	CELSR3	BBS1	LRFN2	NRSN2	GBE1	CAMKMT	PDYN	DPYSL4	B4GAT1	ARFGEF1	ARHGEF9
target gene	ATIC	Chn2	B9D1	AS3MT	ASS1	CCDC47	CNTN2	CHAC2	BPGM	MBOAT7	PDZD4	GFRA2	CARD14	PRKAR1B	EBF4	BAIAP3	ARHGAP1	ARL6IP4
target gene	ATRAID	CITED1	BABAM2	ASS1	AZIN2	CCDC93	COQ10A	CHAD	BTBD11	NECAP1	PFN2	GINS1	CBLN4	PROSER2	ECEL1	BEGAIN	ARHGAP5	ARMC5
target gene	AUP1	CKS1B	BAZ1A	AZIN2	B3GALNT2	CCNY	CRYL1	CHD5	BUD13	NGB	PGRMC1	GPR85	CHD4	PTCH2	EXOSC2	BLCAP	ARHGEF12	ARMH3
target gene	B3GNT2	CLMN	BBS2	B3GALNT2	B4GALT3	CDH11	CSDE1	CLDN5	C1orf43	NPTX2	PHYHIP	GPRIN1	CHP1	RTP5	FBXL16	BTBD10	ARHGEF16	ARNTL
target gene	BCKDHA	CLPTM1	BECN1	B4GALT3	B9D1	CDKN2D	CSPG5	CMPK1	C2orf49	NR2F2	PLD3	GPX3	CHST8	SEMA3G	FNDC10	BTBD2	ARID4A	ASAP2
target gene	BCLAF3	CNTNAP4	BEX5	B9D1	BABAM2	CHFR	CTNND1	CMTR1	CA3	NRSN2	PNCK	HLCS	CMBL	SLC27A3	FRMPD1	C11orf49	ASCC3	ATE1
target gene	BID	CREB5	BNIP3L	BABAM2	BANK1	Chn2	CYTH1	CNTNAP1	CACNA1B	PDYN	PRKAR1B	INPPL1	CNN3	STK3	GBE1	CA5B	ASMTL	ATG5
target gene	BIRC2	CRIP1	BRD2	BANK1	BAZ1A	CITED1	DEDD2	CX3CL1	CACNA1D	PDZD4	PTPRN	IRF2BP2	COL5A3	TAFA5	GFRA2	CA8	ASXL2	ATMIN
target gene	BLMH	CYB561	C19orf12	BAZ1A	BBS2	CKS1B	DENND5A	DECR1	CACNA1H	PGRMC1	RANGAP1	KCNT1	COPG2	UBE2N	GINS1	CACNG7	ATAD2B	ATP2B3
target gene	BRWD1	DAAM2	C1orf198	BBS2	BECN1	CLBA1	DIP2B	DHRS12	CACNA2D2	PHYHIP	RTP5	LIG3	COPS3	ZCCHC12	GPR85	CALY	ATG4B	ATP5F1B
target gene	BUD23	DDX50	CARMIL2	BECN1	BEX5	CLCC1	DLK2	DPP6	CALCR	PLD3	SCG2	LOC728392	CPNE7		GPRIN1	CAMK1G	ATG7	ATP5MF
target gene	C10orf88	DENND6B	CAVIN2	BEX5	BNIP3L	CLIC4	DOCK9	EXOSC5	CAMK1D	PNCK	SEZ6L2	LRFN1	CROT		GPX3	CAMKMT	ATRNL1	ATP5PF
target gene	C14orf28	DESI1	CCDC134	BNIP3L	BTG1	CLIP2	DOK4	FLRT2	CAMK2A	PRKAR1B	SLC1A6	LRFN2	DCLRE1A		HLCS	CAMKV	ATRX	ATP6V0E2
target gene	C17orf75	DHX40	CCDC153	BRD2	C16orf58	CLMN	DUSP16	FSTL5	CAND2	PTPRR	SLC25A14	LRRC73	DHRS13		HRH3	CAPN5	ATXN1	ATP6V1A
target gene	C1orf174	DPP9	CCDC28A	BTG1	C19orf12	CNTN2	EFCAB14	FUT8	CAP2	RAB40B	SLC26A11	MAGEF1	DIRAS3		INPPL1	CARD14	AXIN1	ATP8B2
target gene	C2orf72	DPYSL2	CCDC47	C16orf58	C1orf198	CNTNAP4	EIF2AK3	GLRA2	CARM1	RAMP3	SLC7A3	MAP2K1	DLGAP3		IRF2BP2	CBLN1	B3GNT3	B4GALT5
target gene	C4orf46	DTX3	CCDC93	C19orf12	CALML4	CREB5	ELF1	GPR176	CD14	RASAL1	STK32C	MARS	DPF1		KCNT1	CBLN4	BCAN	BCAM
target gene	C7orf26	DUSP7	CD247	C1orf198	CARMIL2	CRIP1	ELOVL7	GTPBP10	CDC5L	RTP5	STX1A	NECAP1	DPYSL4		LGI2	CCKBR	BCAT1	BCL7C
target gene	CA4	DYNLRB2	CDH11	C2orf80	CAVIN2	CTXN3	EML1	HGSNAT	CDH4	SCG2	SVOP	NPTX2	ECEL1		LHFPL6	CD59	BNIP2	BCORL1
target gene	CAB39	EHHADH	CDK20	CALML4	CCDC134	CYB561	ENO2	HMG20A	CDH7	SLC26A11	TMEM35A	NPY5R	EDNRA		LIG3	CDCA7	BPTF	BLOC1S2
target gene	CAB39L	FAM102A	CDKN2D	CAPN1	CCDC153	CYTH1	ENPP6	ID3	CDON	SST	TSPYL2	NR2F2	ESYT3		LOC728392	CDKN1A	BRAF	BMPR1B
target gene	CALR	FAM131C	CHFR	CARMIL2	CCDC28A	DAAM2	EPS15	ILDR2	CELSR2	STX1A	ZCCHC12	NRSN2	FADS3		LRFN1	CHD4	BRI3	BNIP1
target gene	CARD6	FAM149A	Chn2	CAVIN2	CCDC85C	DEDD2	EVL	JAZF1	CELSR3	SVOP		NUMBL	FAM131A		LRFN2	CHODL	BTAF1	BOLA1
target gene	CBR4	FAM57A	CHRNA4	CCDC134	CCL8	DENND5A	FAM107B	KCNAB1	CHAC2	TAFA5		PDYN	FBXL16		LRRC73	CHP1	BTBD7	BORCS6
target gene	CCDC66	FAM84B	CITED1	CCDC153	CCM2L	DESI1	FAM171A2	KCNB2	CHAD	TMEM35A		PDZD4	FGD3		MAGEF1	CHST8	C16orf72	BRCC3
target gene	CCNG2	FBXO44	CKS1B	CCDC28A	CD58	DIP2B	FAR1	KCTD2	CHD5	TSPYL2		PELI3	FNDC10		MAP2K1	CMBL	C19orf24	BTBD9
target gene	CCNK	FBXW9	CLBA1	CCDC47	CDH11	DLK2	FBXO15	KIF5A	CLDN5	ZCCHC12		PGM5	GBE1		MARS	CNN3	C19orf54	BTF3
target gene	CCT5	FMNL2	CLCC1	CCDC85C	CDK20	DOCK9	FEM1C	LDHB	CMC4			PGRMC1	GFRA2		NECAP1	CNRIP1	C1orf54	C11orf71
target gene	CD2BP2	GGCX	CLIC4	CCDC93	CENPI	DPYSL2	FKBP1A	LMNA	CMIP			PLD3	GFRA4		NFE2L2	COL5A3	C5orf63	C11orf98
target gene	CD302	GPR162	CLIP2	CCL8	CHFR	DSCAML1	FLOT2	LNX1	CMPK1			PRKAR1B	GPR68		NPTX2	COPG2	CACNA2D1	C1QBP
target gene	CD40	GPRC5B	CLMN	CCM2L	CHIC2	DTX3	GABARAPL1	LRP11	CMTR1			PRPS1	GPR85		NPY5R	COPS3	CAMTA1	C2orf76
target gene	CD81	GPRIN2	CNOT8	CD247	Chn2	DUSP16	GADD45G	MANEAL	CNNM1			PTCH2	GPRIN1		NR2F2	CPNE7	CASP3	C6orf136
target gene	CDC7	GSTM1	CNTN2	CD58	CHRNA4	DUSP26	GAP43	MAPK14	CNTNAP1			RALYL	GPX3		NRSN2	CREG2	CASP4	CACNG2
target gene	CDKL4	GTF2H2	CNTNAP4	CDH11	CISD2	DUSP7	GART	MBD2	CORO1C			RAMP3	H2AFY		NUMBL	CRHBP	CCDC141	CACYBP
target gene	CEP290	HACD2	COL16A1	CDK20	CITED1	DYNLRB2	GDAP1L1	MEGF8	CPZ			RTP5	HLCS		PDYN	CROT	CCDC171	CADPS
target gene	CFD	HAUS6	CPT1C	CDKN2D	CKS1B	EHHADH	GDF11	METRN	CX3CL1			SBK1	HNRNPA2B1		PDZD4	CSF1	CCDC18	CBFA2T3
target gene	CFL1	IFITM5	CREB5	CENPI	CLCC1	EID2	GNAI1	MPLKIP	DECR1			SCG2	HPCAL4		PELI3	CWF19L2	CCDC186	CBX1
target gene	CHCHD2	IGSF11	CRIP1	CHFR	CLMN	ELF1	GTF2I	MSRA	DHRS12			SEMA3G	ICAM5		PGRMC1	DCLRE1A	CCDC88A	CCDC106
target gene	CHMP2A	ITM2C	CRYL1	CHIC2	CLPTM1	ELOVL7	HPCAL1	NOP53	DPP6			SLC27A3	INPPL1		PIGR	DCTN1	CCDC88B	CCDC124
target gene	CHMP4A	JPT1	CTDSP1	Chn2	CMSS1	EML1	HPS5	NPAS2	E2F5			SLC32A1	IRF2BP2		PLD3	DDN	CCDC92	CCDC191
target gene	CHTF18	KCTD4	CYB561	CHRNA4	CNTN2	ENO2	HSD11B1L	NPEPL1	ELK1			STK3	KCNT1		PNCK	DDX24	CCNT2	CCDC51
target gene	CIB1	KLHL22	CYB5A	CISD2	CNTNAP4	ENPP6	HSD17B12	PCSK1	EML6			STRIP1	LAMP5		PRDM8	DHRS13	CD19	CCL14
target gene	CLCN7	LPCAT2	DAAM2	CITED1	COL14A1	EPS15	HSP90AB1	PDCD6	ETS2			SVOP	LIG3		PRKAR1B	DIRAS3	CD3EAP	CDK2AP2
target gene	CLIP1	LPCAT4	DENND6B	CKS1B	COL27A1	EVL	IGBP1	PGBD5	EXOSC5			TAFA5	LINGO2		PRPS1	DLGAP3	CDK5RAP3	CDK4
target gene	CLN3	LRFN4	DESI1	CLBA1	CPA5	FAM102A	INHA	PLEKHA5	FAM49A			TBC1D31	LOC728392		PTCH2	DOC2A	CERS6	Celf1
target gene	CLNS1A	LRRC42	DHX40	CLCC1	CREB5	FAM107B	ITCH	PLPPR4	FAM81A			TBXAS1	LRFN1		RALYL	DPF1	CFB	CEP85
target gene	CMTR2	LYZ	DOCK9	CLIP2	CRIP1	FAM131B	JCAD	PPDPF	FBXO41			TEK	LRRC73		RAMP3	DPYSL4	CHD8	CEP89
target gene	CNIH4	MAGEH1	DPP9	CLMN	CSNK2A2	FAM131C	KCNA5	PPFIA1	FKBP14			TEX10	LRRN4CL		RGMA	EBF4	CHIC1	CERS4
target gene	CNN2	MAGT1	DPYSL2	CLPTM1	CTPS2	FAM13C	KCNC4	PRR22	FLRT2			TMEM35A	LY6H		RTP5	ECEL1	CHRNA7	CIAO2A
target gene	CNOT3	MAK16	DSCAML1	CNOT8	CTXN3	FAM171A2	KCNJ2	PTGES3	FSD2			TSPYL2	MAGED1		SBK1	EDN1	CISH	CIT
target gene	CNOT4	MAPK8IP2	DTX3	CNTN2	CYB561	FAR1	KDM3A	PTPRG	FSTL5			UBE2N	MAGEF1		SCAMP5	EDNRA	CLTC	CLCN4
target gene	COG7	MAT2A	DUSP16	CNTNAP4	CYB561D1	FBXO15	LAMA5	PTPRJ	FUT8			ZCCHC12	MAP2K1		SCG2	ELP3	CNOT1	CLK3
target gene	COQ6	MOSPD2	DUSP26	COL14A1	DAAM2	FBXO44	LGI3	PYURF	GABRG2				MAP2K4		SEMA3G	ESYT3	COPZ2	CLSTN1
target gene	COQ8A	NCOR2	DUSP7	COL16A1	DDX50	FEM1C	LMAN2L	R3HDM2	GAD2				MAPRE3		SLC27A3	EXOSC2	COX19	CLUH
target gene	COX4I1	NFIX	DYNLRB2	COL27A1	DENND2D	FKBP9	LRFN3	RAB13	GDA				MARS		SPRYD3	FADS3	CPEB3	COG8
target gene	COX7A1	NPDC1	ECI2	CPA5	DENND6B	FLOT2	LSM14A	RAD9B	GEMIN8				MBOAT7		STK3	FAM131A	CPT1B	COMMD3
target gene	COX7B	NTN3	EHHADH	CPT1C	DESI1	FMNL2	MAP2K7	RANBP9	GFAP				MBTPS1		STRIP1	FBXL16	CSNK1G1	COPS5
target gene	CPNE8	NUDT17	EID2	CREB5	DHX40	FRMD5	MAP4K4	RBM17	GLRA2				MST1R		SUMO3	FGD3	CSPP1	COPS9
target gene	CSK	OAF	EML1	CRIP1	DNAH12	GABARAPL1	MATK	RELL2	GPR176				MYH7		SVOP	FNDC10	CTDSPL2	COPZ1
target gene	CSNK1G2	OOEP	ENO2	CRYL1	DPP9	GART	MBOAT2	RHOBTB2	GPR37L1				NCDN		TAFA5	GABRA5	CTSS	CPOX
target gene	CTR9	OSBPL1A	ENPP6	CSNK2A2	DPYSL2	GCLC	MFAP2	RIN1	GTPBP10				NDUFAF6		TBC1D31	GBE1	CTSZ	CRAT
target gene	CTU2	PACS2	ENTPD6	CTPS2	DSCAML1	GDF11	MTMR10	RTL1	HAT1				NECAP1		TBXAS1	GFRA2	CUL3	CRIM1
target gene	CTXN1	PAK1IP1	EVL	CTXN3	DTNB	GLUL	MYRF	RTL5	HGSNAT				NGB		TEK	GFRA4	DBR1	CSDC2
target gene	CUL4B	PAQR8	FAM102A	CYB561	DTX3	GPR162	NAP1L5	RTL9	HIBCH				NPTX2		TEX10	GPR68	DCAF10	CSF2RB
target gene	CWC22	PARD6A	FAM107B	CYB561D1	DUSP22	GPRC5B	NDST1	RXRA	HMG20A				NPY5R		TMEM163	GPR85	DCAF11	CSGALNACT2
target gene	CXXC1	PCDH9	FAM131B	CYB5A	DUSP26	GPRIN2	NEO1	SCN3A	HTR7				NRSN2		TMEM35A	GPRIN1	DDAH2	CTTN
target gene	CYB561A3	PDIA5	FAM131C	CYP2U1	DUSP7	GTF2E1	NFATC3	SFR1	HTRA1				NUMBL		TSPYL2	GPX3	DDI2	CUEDC2
target gene	Cyb5r3	PELI1	FAM13C	DAAM2	DYNLRB2	HACD2	NFIC	SGSM2	HYOU1				PCK2		TXNDC5	H2AFY	DEDD	CYTH2
target gene	CYBC1	PHLPP1	FAM149A	DDX50	DYNLT3	HENMT1	NLK	SLC25A35	ID2				PDE2A		UBE2N	HCRTR2	DENND1C	DBI
target gene	CYHR1	PIK3C2B	FAM171A2	DENND2D	EBPL	HMGXB3	NPHP3	SLC35D2	ID3				PDYN		ZCCHC12	HLCS	DENND5B	DCLK2
target gene	DBNL	PIP4K2A	FAM57A	DENND6B	ECI2	HPS5	ORAI2	SLC7A14	ILDR2				PDZD4			HMGB3	DGKB	DDX49
target gene	DCTPP1	PLA2R1	FAM84B	DESI1	EHHADH	IGBP1	OTUD7B	SLITRK1	IQSEC2				PFN2			HNRNPA2B1	DGKQ	DEGS1
target gene	DDA1	PLEKHH1	FAR1	DHX40	EID2	IGSF11	P2RX7	SNX24	JAZF1				PGRMC1			HPCAL4	DMPK	DGKG
target gene	DDAH1	PLSCR3	FBXO15	DNAH12	ELMOD3	ITPK1	P3H3	SPRED3	KBTBD6				PHYHIP			HRH3	DNAJC27	DHRS11
target gene	DDRGK1	PRIM1	FBXO44	DOCK9	EML1	JPT1	PCGF2	SSTR2	KCNAB1				PLD3			HSPA9	DNAJC4	DIPK2A
target gene	DDX23	PRPF38B	FBXW9	DPP9	ERLIN2	KCNJ2	PDE3B	SYN2	KCNB2				PLK2			ICAM5	DNM3	DISP2
target gene	DDX39A	Prrt1	FEM1C	DPYSL2	FAM102A	KDM3A	PDXDC1	SYNGAP1	KCNE5				PLPPR2			INA	DNPEP	DKC1
target gene	DDX5	PSMD11	FKBP1A	DSCAML1	FAM129C	KDM4B	PHACTR4	SYT6	KCTD2				PNCK			INPPL1	DOCK7	DNAJB11
target gene	DDX51	PSME1	FKBP9	DTNB	FAM131C	KIF13B	PICALM	SYT7	KIAA0753				POR			INTS9	DOK1	DNAJC18
target gene	DEF6	PTPRK	FLOT2	DTX3	FAM13C	LAYN	PLCL1	TENM2	KIF5A				PPEF1			IRF2BP2	DOK5	DNAJC9
target gene	DEXI	PWWP3A	FMNL2	DUSP16	FAM149A	LPCAT2	POMGNT2	THSD7B	KLHL26				PRKAR1B			IRX6	DOK6	DNASE2
target gene	DIS3	RAC3	FRMD5	DUSP22	FAM149B1	LRFN4	POP5	TIAM1	L1CAM				PRPS1			JAM2	DPP8	DOCK8
target gene	DNAJB2	REEP3	FRZB	DUSP26	FAM229B	Lrrfip2	PPFIBP1	TMEM164	LDB2				PTPRN			KCNAB3	DPY19L4	DPYSL3
target gene	DNAJC15	RGS8	GABARAPL1	DUSP7	FAM57A	MAGEH1	PPIL1	TMEM256	LDHB				PTPRR			KCNJ10	DUSP18	DRAP1
target gene	DNAL1	RHOBTB1	GART	DYNLRB2	FAM84B	MAGT1	PPM1D	TMEM41A	LMNA				PYCR2			KCNK2	E130308A19Rik	DRG1
target gene	DNASE1	RNF175	GCLC	EBPL	FAM98B	MAP2K7	PRICKLE1	TMEM63C	LNX1				RAB40B			KCNT1	EDEM3	DTX4
target gene	DNPH1	RPH3AL	GGCX	ECI2	FBXO4	MAP4K4	PRPF3	TP53I11	LRP11				RAE1			KLHL21	EIF2B4	DUSP23
target gene	DUSP19	RTN4R	GLUL	EHHADH	FBXO44	MAPK8IP2	PSD2	TSEN15	LRRC4				RAMP3			LAMP5	EIF4EBP1	EED
target gene	DYNLL1	SDCBP2	GNAI1	EID2	FBXO7	MATK	PTDSS1	TSPAN18	LRRC7				RANGAP1			LGI2	EPHA7	EIF2S2
target gene	EBAG9	SLC12A4	GOLGA7B	ELMOD3	FBXW9	MBOAT2	QKI	UBE2O	MAGI1				RASAL1			LIG3	FAM126B	EIF3E
target gene	EEF1AKNMT	SLC2A11	GPR162	EML1	FKBP9	MEST	RABEP1	VAT1L	MANEAL				RESP18			LINGO2	FAM160A2	EIF3M
target gene	EEF1D	SLC35F6	GPRC5B	ENO2	FMNL2	MLLT11	RASGRP3	VWA5A	MAPK1				RGMA			LOC728392	FAM169A	ELFN2
target gene	EFCAB5	SLC37A1	GPRIN2	ENPP6	FRMD5	MOSPD2	RBBP7	WNT5A	MAPK14				RTP5			LRFN1	FARS2	ELP1
target gene	EFEMP2	SMARCD1	GPSM1	FAM102A	GCLC	MTMR10	RCC2	ZNF394	MBD2				SALL1			LRFN2	FBN2	EMC4
target gene	EGFL7	SMOC1	GRB10	FAM107B	GEMIN6	MTMR2	RDX	ZNF768	MEGF8				SCG2			LRRC73	FCGRT	ENDOG
target gene	EIF2B3	SMS	GRTP1	FAM129C	GGCX	MYO19	REEP2		METRN				SEZ6L2			LRRN4CL	FGD2	ERAS
target gene	EIF3H	SNTB1	GSTM1	FAM131C	GLUL	MYO9B	RHPN1		MPLKIP				SGSM3			LY6H	FGD6	ESYT2
target gene	EIF4A3	SNX29	GTF2E1	FAM13C	GNB3	MYRF	RINL		MSRA				SLC1A6			MAGED1	FH	ETFA
target gene	EIF5	SPA17	GTF2H2	FAM149A	GPR108	NAP1L5	RPN2		NCALD				SLC22A17			MAGEF1	FHIT	ETHE1
target gene	EIPR1	SPATA13	GTF3C2	FAM167A	GPR162	NCOR2	RSPH9		NCS1				SLC25A14			MAP2K1	FOXB1	EVC
target gene	ELAVL4	STRN	HACD2	FAM171A2	GPRC5B	NEO1	RTTN		NETO1				SLC25A17			MAP2K4	FOXRED1	EXOSC1
target gene	ELOB	SVEP1	HAUS6	FAM229B	GPRIN2	NFIC	RUNDC3A		NOP53				SLC26A11			MAPRE3	GABRB1	EXOSC8
target gene	EMP3	TAPT1	HDAC2	FAM57A	GPSM1	NFIX	SAP30L		NOS1AP				SLC27A3			MARS	GAK	FAM110D
target gene	ENTPD2	TBC1D5	HMGXB3	FAM84B	GRB10	NLK	SEC14L1		NPAS2				SLC29A4			MBOAT7	GATA2	FAM192A
target gene	EPDR1	TCTEX1D2	HMMR	FAM98B	GRK6	NPDC1	SEC14L5		NPEPL1				SLC35F4			MBTPS1	GFPT1	FAM219A
target gene	ERCC5	TESC	IFITM5	FBXO4	GSTM1	NPHP3	SERGEF		NPTX1				SLC7A3			MMP17	GNL1	FAR2
target gene	ESCO1	THY1	IFT46	FBXO44	GTF2E1	NUCB2	SETDB1		NRF1				SLC7A4			MSANTD1	GPR158	FBXL18
target gene	ETV5	TMEM158	IGSF11	FBXO7	GTF2F2	ORAI2	SIRT3		OTOF				SNX12			MST1R	GRASP	FBXO33
target gene	EXOSC7	TMEM168	INHA	FBXW9	GTF2H2	OSBPL1A	SLC12A2		PANK1				SST			MYH7	GRM5	FBXW7
target gene	FAM114A1	TMEM91	ITM2C	FKBP9	GTF3C2	P2RX7	SLC22A23		PAQR3				STK3			NCDN	GSAP	FGF1
target gene	FAM13B	TNFRSF6B	ITPK1	FLOT2	HACD2	PACS2	SLC35G2		PCSK1				STK32C			NCF4	GSDMD	FGFR1OP2
target gene	FAM207A	TRIM41	JPT1	FMNL2	HAUS6	PCDH9	SLC6A8		PDCD6				STRIP1			NDN	GSK3B	FICD
target gene	FAM214A	TRIM7	KCNJ2	FRMD5	HBEGF	PCSK1N	SLTM		PDE7B				STX1A			NDUFAF6	GTF2A1	FKBP3
target gene	FAM217B	TSC22D3	KCTD4	FRZB	HMGN4	PDE3B	SMARCD3		PGBD5				SUMO3			NECAP1	GUCD1	Fnbp1l
target gene	FAM50A	TTC9B	KDM3A	GABARAPL1	HMMR	PDE8A	SMC4		PHF13				SVOP			NFE2L2	GUCY1A1	FOXK2
target gene	FAM53C	TTLL4	KDM4B	GCLC	IFITM5	PDIA5	SNAPC5		PIR				TAFA5			NGB	HCFC2	FTL
target gene	FAM8A1	USP25	KIF13B	GEMIN6	IFT52	PELI1	SNX9		PKDCC				TARSL2			NNAT	HDHD5	FUBP1
target gene	FAU	VGLL4	KLHL22	GGCX	IGBP1	PHLDB1	SPART		PLEKHA5				TBC1D31			NPTX2	HEATR5A	GABARAP
target gene	FBXO6	WASF2	LMTK3	GLUL	IGSF11	PHLPP1	SPECC1		PLPPR4				TBXAS1			NPY5R	HEATR5B	GABRB3
target gene	FCER1G	WDR6	LPCAT2	GNB3	INTS7	PIK3C2B	Spin2c		PPDPF				TMEM130			NR2F2	HECTD1	GALNT2
target gene	FCF1	ZHX2	LPCAT4	GPAM	IQCC	PIP4K2A	SRCIN1		PPFIA1				TMEM163			Nrgn	HGFAC	GATD1
target gene	FKBP2	ZNF467	LRFN4	GPR108	IRAK1BP1	PLA2R1	SSBP4		PPP2R3C				TMEM35A			NRSN2	HGH1	GLRX3
target gene	FLT3LG	ZNF575	LRRC42	GPR162	ITM2C	PLCL1	ST8SIA5		PPP3CA				TMEM43			NSG2	HIPK3	GLS
target gene	FN3KRP	ZNRF1	Lrrfip2	GPRC5B	JPT1	PLEKHH1	SYNGR3		PRKAR1A				TMEM59L			NTS	HLTF	GLYR1
target gene	FOLR2		MAGEH1	GPRIN2	KCTD4	PPM1D	SYNJ2		PRKAR2B				TOMM70			NUMBL	HS1BP3	GNA11
target gene	FXYD1		MAGT1	GPSM1	KDM3A	PRICKLE1	SZT2		PRR22				TSPYL2			NXN	HSF1	GNE
target gene	FXYD5		MAK16	GRB10	KDM4B	PRIM1	TAGLN3		PTGES3				TUSC3			PAXBP1	HSPA4L	GNG5
target gene	G3bp2		MAP2K7	GRK6	KIF13B	PRPF3	TANK		PTPRA				UBE2N			PCK2	HTRA2	GNPAT
target gene	G6PD		MAP4K4	GRTP1	KIF1BP	PSMD11	TBC1D12		PTPRG				URGCP			PCSK2	IFT80	GPANK1
target gene	GAREM2		MAPK8IP2	GSTM1	KLC2	PSME1	TBC1D15		PTPRJ				VEGFA			PDE2A	IGFBP6	GPC5
target gene	GBA		MAT2A	GTF2E1	KLHDC9	PTDSS1	TBL2		PYURF				VWA7			PDZD4	IL17RC	GPM6A
target gene	GCC2		MBOAT2	GTF2F2	KLHL22	PTPN9	TCF12		R3HDM1				ZCCHC12			PELI3	IL18BP	GPR12
target gene	GCH1		MEST	GTF2H2	LANCL1	PTPRK	TCP11L2		R3HDM2							PFN2	IL6ST	GPR137C
target gene	GET4		MFSD2A	GTF3C2	LAYN	PWWP3A	THUMPD3		RAB13							PGRMC1	IMPAD1	GPR161
target gene	GIMAP8		MLLT11	HACD2	LFNG	QKI	TMEM26		RAD9B							PHYHIP	IPO7	GRAP
target gene	GJB6		MOSPD2	HAUS6	LOC102723955	RABEP1	TP53BP2		RANBP9							PIANP	IRAK1	GRIA1
target gene	GLB1		MOV10	HBEGF	LPCAT2	RAC3	TP53INP2		RAPGEFL1							PIK3R2	IRF8	GRWD1
target gene	GLT8D1		MREG	HDAC2	LPCAT4	RASGRP3	TPST1		RBM17							PLCH2	ITGB7	GSE1
target gene	GMIP		MST1	HID1	LRFN4	RCC2	TRAK2		RELL2							PLD3	ITSN1	HDAC9
target gene	GNAI2		MTMR10	HMGXB3	LRPPRC	REEP2	TRIM59		RHOBTB2							PLK2	IWS1	HIRIP3
target gene	GOSR2		MTMR2	HMMR	LRRC42	REEP3	TSPAN7		RIDA							PLPPR2	JRKL	HIVEP2
target gene	GPAA1		MYO19	IFITM5	Lrrfip2	RGS11	TTLL1		RIN1							PNCK	JTB	HOMER3
target gene	GPS1		MYO9B	IFT46	LYZ	RHBDL1	TTLL12		RNF144B							POR	KCNH3	HSPA13
target gene	GRHPR		NAP1L5	IGSF11	MAGEH1	RHOBTB1	TYMS		RTL1							PPEF1	KCNN3	HSPB1
target gene	GRIK2		NCOR2	INTS7	MAGT1	RPH3AL	UBE2T		RTL5							PRDM8	KCNQ3	HSPE1
target gene	Gstt1		NFIC	IQCC	MAK16	RPN2	UGDH		RTL9							PRKAR1B	KDM8	HUWE1
target gene	GTF2F1		NFIX	ITM2C	MAPK8IP2	RSPH9	UNC5B		RUNDC1							PRPS1	KIAA2013	IAH1
target gene	GTF2H4		NKD2	JPT1	MAT2A	RTN4R	USP2		RXRA							PSD	KIF2A	IFI35
target gene	GUK1		NLK	KCNMB2	MEST	SEC14L1	VCAN		SCN3A							PTCH2	KIF5C	IGF2R
target gene	H2AFV		NLN	KCTD4	MLH3	SEC14L5	VEZF1		SCN5A							PTPRN	KLHL15	ILKAP
target gene	HDAC5		NPDC1	KDM3A	MLLT11	SERGEF	WDR54		SFR1							PTPRR	KMT2A	ING5
target gene	HDGFL3		NPM3	KDM4B	MOB3C	SLC12A2	WIPF1		SGSM2							PYCR2	KNTC1	INKA1
target gene	HECTD3		Nradd	KIF13B	MOSPD2	SLC22A23	WIZ		SHISA7							RAB26	LAMA3	INPP4A
target gene	HNRNPK		NTN3	KIF1BP	MOV10	SLC2A11	WNK1		SLC24A3							RAB40B	LATS1	INPP5E
target gene	HNRNPLL		NUCB2	KLC2	MTCP1	SLC6A8	WRNIP1		SLC25A29							RAE1	LHX1	INPP5K
target gene	HNRNPM		NUDT17	KLHDC9	MTMR10	SLTM	ZCCHC24		SLC25A35							RALYL	LLGL2	INSR
target gene	HOMER1		NXPE3	KLHL22	MTMR2	SMARCD1	ZCCHC8		SLC4A10							RAMP3	LMOD1	IPPK
target gene	HP1BP3		OAF	LANCL1	NAGLU	SMARCD3	ZDHHC20		SLC7A14							RANGAP1	LRRK2	KANSL2
target gene	HSD17B10		OOEP	LFNG	NCAPG	SMC4	ZNF536		SLC8A2							RASAL1	LSR	KAT6B
target gene	HSPA4		ORAI2	LIMA1	NCOR2	SMOC1			SLC9A6							RBP4	LSS	KCNQ2
target gene	IBTK		OSBPL1A	LMTK3	NFIX	SMS			SLITRK1							RESP18	LY6E	KDELR1
target gene	IDH3B		P2RX7	LOC102723955	NKD2	SNAPC5			SMPD3							RGS14	LY6G5B	KHK
target gene	IGSF21		PACS2	LPCAT2	NLK	SNTB1			SMYD4							RGS6	MAOA	KIAA1549L
target gene	IL21R		PAK1IP1	LPCAT4	NLN	SNX29			SNAP91							RHBDD2	MAP2	KIF7
target gene	ISY1-RAB43		PAQR8	LRFN4	NPDC1	SNX9			SNAPIN							RMC1	MAP4K1	KLHL3
target gene	ISYNA1		PARD6A	LRRC42	NPM3	SPA17			SNX24							RNF112	MAP9	KPNA3
target gene	IZUMO4		PCDH9	Lrrfip2	Nradd	SPART			SORCS1							RNF26	MAPK1IP1L	KXD1
target gene	JAML		PCGF2	LYZ	NTN3	SPATA13			SPCS3							RTP5	MAPKAPK3	LARP1B
target gene	KBTBD11		PCOLCE2	MAGEH1	NUCB2	Spin2c			SPRED3							SALL1	MBD5	LDLRAD4
target gene	KCNIP4		PCSK1N	MAGT1	NUDT17	SPNS3			SRC							SCAMP5	ME2	LENG9
target gene	KIF22		PDE8A	MAK16	NXPE3	SRCIN1			SREBF1							SCG2	METAP1	LPIN1
target gene	KIN		PDIA5	MAP2K7	OAF	STRN			SRSF3							SEMA3G	MGA	LPIN2
target gene	KLF10		PELI1	MAP4K4	OOEP	SZT2			SRSF6							SEZ6L2	MIER2	LRCH1
target gene	KLHL7		PHF11	MAPK8IP2	OSBPL1A	TAPT1			SS18L1							SFT2D3	MIOS	LRIG1
target gene	KPNA4		PHLDB1	MAT2A	P2RY2	TBC1D12			SSTR2							SGSM3	MKS1	LRP1
target gene	L2HGDH		PHLPP1	MBD6	PABPC4	TBC1D15			STAT5B							SLC1A6	MLX	LRRC14
target gene	L3MBTL3		PIK3C2B	MEST	PACS2	TBC1D5			STX3							SLC22A17	MPP7	LRRK1
target gene	LAMTOR4		PIP4K2A	MFSD2A	PAK1IP1	TCTEX1D2			SYN2							SLC25A14	MRPL38	LRRTM4
target gene	LAMTOR5		PLA2R1	MLH3	PAQR8	TCTN1			SYNGAP1							SLC25A17	MTX1	MAP2K5
target gene	LAPTM4B		PLEKHH1	MLKL	PARD6A	THY1			SYT6							SLC26A11	MYCBP2	MCF2
target gene	LASP1		PLSCR3	MLLT11	PCDH9	TMC7			SYT7							SLC27A3	MYDGF	MCF2L2
target gene	LAT		PNPLA7	MOB3C	PCOLCE2	TMEM158			TBC1D30							SLC29A4	MYL12B	MED10
target gene	LCAT		POLR3GL	MOSPD2	PDCD7	TMEM26			TENM2							SLC35F4	MZT2B	METTL17
target gene	LEMD2		PPM1D	MOV10	PDE8A	TMEM91			THSD7B							SLC7A3	NBEA	MFSD4A
target gene	LEMD3		PPP1R12C	MREG	PDE9A	TNFRSF6B			TIAM1							SLC7A4	NCKAP1	MINDY2
target gene	LGMN		PRICKLE1	MST1	PDIA5	TP53BP2			TIMP2							SNX12	NFKBIE	MLLT1
target gene	LIN37		PRIM1	MTCP1	PELI1	TP53INP2			TMEM164							SPARCL1	NIN	MMP16
target gene	LOC100910180		PRPF3	MTMR10	PHLDB1	TPP1			TMEM256							SPRYD3	NLE1	MMP24
target gene	LRRC25		PRPF38B	MTMR2	PHLPP1	TRAK2			TMEM41A							SST	NMRK1	MPDU1
target gene	LRRTM2		Prrt1	MYO19	PIGQ	TRIM59			TMEM63B							STIM1	NOP56	MRPL19
target gene	LYRM9		PSMD11	MYO9B	PIK3C2B	TSPAN7			TMEM63C							STK3	NR2C1	MRPL37
target gene	MALT1		PSME1	NAE1	PIP4K2A	TTC9B			TP53I11							STK32C	NSD1	MRPL54
target gene	MAP4K3		PTDSS1	NAGLU	PJVK	TTLL1			TRERF1							STRIP1	NSUN5	MRPL58
target gene	MAPK3		PTPN9	NAP1L5	PLA2R1	UNC5B			TSEN15							STX1A	NUFIP2	MRPS18B
	MBD3		PTPRK	NCAPG	PLEKHH1	USP2			TSPAN18							SUMO3	NUP50	MRTFB
	MDFIC		PWWP3A	NCOR2	PLSCR3	USP25			TSR3							SVOP	NUP85	MTMR12
	MDH1		QKI	NFIX	POLR3GL	VCAN			UBE2O							SWT1	NUPL2	MTPN
	MDM1		RABEP1	NINJ1	PPP1R12C	VGLL4			USP22							SYNPR	OGFRL1	MTRR
	MED11		RAC3	NKD2	PRIM1	WIZ			VAT1L							SYT5	OPA1	MYRIP
	MED29		RASGRP3	NLK	PRPF3	WNK1			VWA5A							TAFA5	OSER1	NAA20
	MEPCE		RCC2	NLN	PRPF38B	ZCCHC8			WNT5A							TARSL2	OTUD4	NADK2
	METTL1		REEP2	NPDC1	Prrt1	ZDHHC20			WSCD2							TBC1D25	P3H1	NAV3
	MFNG		REEP3	NPM3	PRSS23	ZHX2			ZNF394							TBC1D31	PAK4	NAXD
	MICU3		RFC2	Nradd	PSKH1	ZNF536			ZNF512B							TBXAS1	PBRM1	NDUFB3
	MIGA1		RGS11	NTN3	PSMD11	ZNRF1			ZNF768							TEK	PCDH15	NDUFS6
	MLLT3		RGS8	NUCB2	PSME1											TERT	PCDH18	NDUFV2
	MMACHC		RHBDL1	NUDT17	PTDSS1											TMEM130	PCLO	NF2
	MPV17		RHOBTB1	NXPE3	PTP4A3											TMEM163	PCNT	NFKB2
	MRPL27		RIMKLA	OAF	PTPN9											TMEM35A	PCOLCE	NFKBIB
	MRPS18A		RNF175	OOEP	PTPRK											TMEM43	PDIA4	NME6
	MRPS7		RNPS1	ORAI2	PWWP3A											TMEM59L	PEX11G	NOTCH2
	MTG1		RPH3AL	OSBPL1A	QPCT											TMX1	PHIP	NPTXR
	NARS2		RPN2	P2RY2	RAB35											TNFAIP8L3	PHKA1	NR2F6
	NCAPD2		RPS6KA5	PABPC4	RAB3IP											TOMM70	PJA2	NRG3
	NCR3		RSPH9	PACS2	RAC3											TSPYL2	PLCD1	NRM
	NDFIP2		RTN4R	PAK1IP1	RAD51C											TTC39A	PLCE1	NRP2
	NDUFAF3		RTTN	PAQR8	RBFA											TUSC3	PLD4	NSA2
	NDUFS7		SCG3	PARD6A	RCN1											TXNDC5	PPIG	NSF
	NDUFV1		SDCBP2	PCDH9	REEP3											UBE2N	PPM1A	NT5C
	NEDD4		SEC14L1	PCGF2	RFC2											UNC5A	PRCP	NT5DC3
	NEDD8		SERPINF1	PCSK1N	RGS11											URGCP	PRELID3A	NTM
	NELFB		SH2B2	PDCD7	RGS8											VEGFA	PREX2	NUBP1
	NIT1		SH3BP4	PDE8A	RHBDL1											VSTM2A	PRKAA2	NUDT1
	NOB1		SHC2	PDE9A	RHOBTB1											VSTM2L	PRKCB	NUDT16L1
	NOSIP		SLC12A2	PDIA5	RIMKLA											VWA7	PRMT6	NUDT18
	NPAS1		SLC22A23	PELI1	RNF175											WNT2B	PROS1	NUDT21
	NPRL3		SLC2A11	PHF11	RPH3AL											ZCCHC12	PRPF40B	OARD1
	NR2F1		SLC30A6	PHLDB1	RPN2											ZNF180	PRPSAP1	OCEL1
	NRBP1		SLC35F6	PHLPP1	RTN4R											ZNF385A	PRSS53	OGFOD2
	NSUN2		SLC37A1	PIGQ	RWDD2B												PRX	OLFM3
	NSUN6		SLC6A8	PIK3C2B	SCG3												PSME4	OSBPL11
	NT5DC2		SLTM	PIP4K2A	SDCBP2												PTPN4	OSGEP
	NTMT1		SMARCD1	PJVK	SEC14L1												PURG	OSTF1
	NUDT15		SMARCD3	PLA2R1	SEC23B												PYROXD2	P2RX4
	NUDT2		SMOC1	PLEKHH1	SH3BP4												QSER1	P2RY1
	NUP153		SMS	PLSCR3	SH3BP5												R3HCC1	PAFAH1B2
	NUP58		SNTB1	PNPLA7	SH3GLB1												RAB22A	PANX1
	OCRL		SNX29	POLR3GL	SHC2												RAB34	PARVA
	OGA		SPA17	PPP1R12C	SLC12A4												RAB5IF	PBX4
	OPLAH		SPART	PRIM1	SLC25A41												RABGGTA	PCBP1
	OSBPL6		SPATA13	PRPF3	SLC2A11												RAD23A	PCDH1
	OSMR		Spin2c	PRPF38B	SLC35F6												RALB	PCNA
	OXA1L		SPNS3	Prrt1	SLC37A1												RAPH1	PDCD2
	P4HA1		SRCIN1	PRSS23	SLCO2B1												RASGRF2	PDIK1L
	PAF1		STN1	PSKH1	SMARCD1												RASSF8	PDP1
	PAFAH1B3		STRN	PSMD11	SMARCD3												RBM12	PER2
	PCDHA13		STX2	PSME1	SMOC1												RBM19	PIGU
	PCID2		SVEP1	PSPH	SMS												RBM26	PIP4K2B
	PCMTD2		SYP	PTDSS1	SNTB1												RBPMS	PIP5K1C
	PCNX4		TAPT1	PTP4A3	SNX29												REPS2	PITPNA
	PDAP1		TBC1D12	PTPN9	SPA17												RGL2	PITPNM3
	PDLIM4		TBC1D15	PTPRK	SPATA13												RHBDD3	PKN3
	PFDN2		TBC1D5	PWWP3A	SPECC1L												RIF1	PLCG2
	PHGDH		TCF7L1	QKI	Spin2c												RNF10	PLPP3
	PHTF1		TCTEX1D2	QPCT	SPNS3												RNF111	PLXNA1
	PICK1		TCTN1	RAB35	SRCIN1												RO60	PMM2
	PIGC		TESC	RAB3IP	SRPRA												RPRD2	PNPO
	PIGT		THY1	RABEP1	STN1												RPS19BP1	POLL
	PIK3C3		TMC7	RAC3	STOML1												RPS23	PON2
	PIK3R6		TMEM145	RAD1	STRN												RPS6KA3	PPAN
	PITPNC1		TMEM158	RAD51C	SVEP1												RSBN1	PPIL3
	PKD2		TMEM168	RBFA	SYP												RSF1	PPM1E
	POLR2H		TMEM25	RCN1	TAC3												RYR2	PPP1CA
	POLR2I		TMEM26	REEP2	TAOK2												S100A4	PPP2CB
	POLR3K		TMEM91	REEP3	TAPT1												SAMD12	PPP2R5B
	PPIB		TNFRSF6B	RFC2	TATDN3												SAP25	PRAF2
	PPIL4		TOB2	RGP1	TBC1D5												SBF2	PRCC
	PPP1R13L		TP53BP2	RGS11	TCTEX1D2												SBNO1	PRDM4
	PPP1R26		TPP1	RGS8	TESC												SCN8A	PRDX1
	PPP2R1A		TRAK2	RHBDL1	TFPI2												SENP7	PRDX6
	PPP2R3A		TRIM59	RHOBTB1	THY1												SFPQ	PRKACA
	Ppp2r5c		TRIM7	RIMKLA	TLK2												SIKE1	PRKCI
	PPP2R5E		TSC22D3	RLBP1	TMC7												SKP2	PRPF6
	PQBP1		TSPAN2	RNF175	TMEM145												SLC12A6	PRPF8
	PRKD2		TSPAN7	RPH3AL	TMEM158												SLC19A1	PRR19
	PROCA1		TSSK3	RPN2	TMEM168												SLC25A27	PSMA3
	PRRC2A		TTC9	RPS6KA5	TMEM26												SLC25A36	PSMD13
	PSAP		TTC9B	RTN4R	TMEM91												SLC25A39	PTEN
	PSMC3		TTLL1	RTTN	TNFRSF6B												SLC30A4	PTPRE
	PSMC5		TTLL4	RWDD2B	TOB2												SLC39A13	PTPRO
	PSMD8		UGDH	SCARB2	TPP1												SLC49A3	RAB3D
	PSMG4		UNC5B	SCG3	TRAK2												SLC4A7	RAB6B
	PSTPIP1		USP2	SDCBP2	TRAPPC9												SMC5	RAI14
	PTGDS		USP25	SEC14L1	TRIM41												SMC6	RANBP1
	PTGES2		VCAN	SEC23B	TRIM7												SMG1	RBM45
	PTPN6		VGLL4	SERPINI1	TRIM8												SMIM1	RCC1
	PTRHD1		WASF2	SH3BP4	TRMT13												SNX13	RDH5
	PYCARD		WDR6	SH3BP5	TSC22D3												SNX17	RECQL5
	PYCR3		WDR87	SH3GLB1	TSPAN2												SOCS4	RGMB
	QRSL1		WIZ	SHC2	TSSK3												SORL1	RIMBP2
	RABEPK		YTHDC1	SLC22A23	TTC4												SQSTM1	RIMKLB
	RACK1		ZBTB22	SLC25A41	TTC9												SRSF11	RIMS4
	RALY		ZHX2	SLC2A11	TTC9B												ST6GALNAC4	RNASEL
	RASA2		ZNF467	SLC30A6	TTI2												ST8SIA4	RNF7
	RASEF		ZNF575	SLC35F6	TTLL4												STAG1	RP2
	RBBP5		ZNRF1	SLC37A1	TXNL1												STARD4	RPA3
	RBKS			SLC7A7	UGDH												STRBP	RPL24
	RBM3			SLCO2B1	UNC5B												STXBP5	RPL35
	RBM4			SLTM	USP25												TAGAP	RPS27L
	RDH13			SMARCD1	VCAN												TASOR2	RPS9
	RELB			SMARCD2	VGLL4												TBL1XR1	RRNAD1
	RELCH			SMARCD3	WASF2												TEAD2	RSKR
	RENBP			SMOC1	WDR12												TENM1	RSPRY1
	RFC1			SMS	WDR3												TENM3	RTCA
	RFK			SNTB1	WDR6												TMC8	RWDD1
	RIOX2			SNX29	WDR77												TMEM106B	S100B
	RIPOR2			SPA17	WDR87												TMEM150A	SACS
	RNF166			SPATA13	YPEL5												TMEM186	SAFB
	RNF180			SPECC1L	YTHDC1												TMEM249	SART1
	RNF181			Spin2c	ZBTB22												TMEM38B	SAT2
	ROMO1			SPNS3	ZHX2												TMF1	SCAF1
	RPAIN			SRCIN1	ZMPSTE24												TMOD2	SCAPER
	RPL10A			SRPRA	ZNF467												TNK2	SCMH1
	RPL11			STN1	ZNF575												TNRC6B	SCRG1
	RPL17			STOML1	ZNRF1												TRIM38	SCRIB
	RPL18			STRN													TRMT61A	SDSL
	RPL23A			SVEP1													TRPM7	SEC24D
	RPL27			SYP													TRPS1	SELENBP1
	RPL28			TAC1													TSEN2	SEMA5A
	RPL29			TAC3													TST	SEZ6L
	RPL30			TAOK2													TTPAL	SF3B4
	RPL32			TAPT1													TUFT1	SGIP1
	RPL35A			TBC1D15													UBN2	SH3PXD2B
	RPL38			TBC1D5													UBR1	SHANK1
	RPL8			TCF7L1													UBR3	SHARPIN
	RPLP0			TCTEX1D2													UBR5	SIDT1
	RPLP1			TESC													UNC13C	SIN3B
	RPS10			THY1													UNC80	SKIV2L
	RPS11			TLK2													UPK3B	SLBP
	RPS13			TMC7													UQCC1	SLC12A9
	RPS15			TMEM145													UQCRC2	SLC13A5
	RPS16			TMEM158													USP24	SLC16A14
	RPS20			TMEM168													VAMP5	SLC25A15
	RPS21			TMEM25													VAMP8	SLC25A20
	RPS26			TMEM26													VPS35L	SLC35E1
	RPS27A			TMEM266													WNK4	SLC45A4
	RPS4X			TMEM91													WRN	SLC6A17
	RPS5			TNFRSF6B													WWP1	SLC7A6
	RPS6KA4			TOB2													YIF1B	SLC7A6OS
	RPS8			TP53BP2													YTHDC2	SLIRP
	RRM2B			TPP1													ZBTB1	SLITRK5
	RSBN1L			TRAK2													ZBTB11	SLX4
	RTN4IP1			TRAPPC9													ZBTB48	SMAD7
	RUFY1			TRIM41													ZC3H3	SMDT1
	RUVBL2			TRIM7													ZDHHC12	SMG6
	SCYL2			TRMT13													ZDHHC14	SMIM11A
	SEC13			TSC22D3													ZFHX3	SMPD4
	SEC24A			TSPAN2													ZFHX4	SNRNP35
	SEC63			TSPAN5													ZFYVE16	SNRNP70
	SERF2			TSSK3													ZFYVE27	SNX15
	SGF29			TTC4													ZMYM4	SPCS2
	SGSH			TTC9													ZNF248	SPON1
	SKP1			TTC9B													ZNF292	SPRY4
	SLC15A3			TTI2													ZNF304	SPTBN1
	SLC1A5			TTLL1													ZNF518A	STK19
	SLC25A32			TTLL4													ZNF654	STX1B
	SLC25A5			TULP3													ZNF692	SUPT7L
	SLC25A51			UAP1													ZNF784	SV2A
	SLC30A9			UGDH													ZNRD1	SYNM
	SLC33A1			UNC5B													ZYG11B	TADA2B
	SLC35E3			USP25														TADA3
	SLC39A3			VCAN														TAOK3
	SMARCAD1			VDAC1														TARS2
	SMIM13			VGLL4														TBC1D16
	SNF8			WASF2														TCAP
	SNRPD3			WDR12														TCTN3
	SNX16			WDR3														TENT4B
	SOBP			WDR6														Tha1
	SPI1			WDR77														THAP11
	SPSB3			WDR87														THAP3
	SRFBP1			WIZ														TIMM21
	STK16			YTHDC1														TKT
	STK24			ZBTB22														TMEM107
	STK26			ZHX2														TMEM169
	STUB1			ZMPSTE24														TMEM179B
	SURF1			ZNF467														TMEM181
	SUZ12			ZNF575														TMEM223
	TAF6			ZNF729														TMEM234
	TAX1BP1			ZNRF1														TMEM242
	TBC1D7																	TMEM50A
	TBK1																	TMEM59
	TBL3																	TMEM64
	TCTA																	TMEM80
	TDG																	TPGS1
	TGFB1																	TRADD
	THAP12																	TRAF3
	TIMM10																	TRIM9
	TIMM13																	TRIR
	TMCO3																	TRMT9B
	TMED2																	TRMU
	TMEM101																	TRNAU1AP
	TMEM147																	TRPC1
	TMEM185B																	TRRAP
	TMEM214																	TTC1
	TMEM33																	TTYH3
	TMEM38A																	TUB
	TMEM47																	TUBA1A
	TMEM82																	UBL7
	TMUB2																	UCHL3
	TMX4																	ULK1
	TOGARAM1																	UNC119
	TOR3A																	UNC119B
	TPD52L2																	UNC13A
	TPP2																	UPP1
	TRAM1L1																	USP15
	TRIT1																	USP40
	TRMT1																	UTP3
	TSC22D2																	UVSSA
	TSNAX																	VANGL2
	TSPAN4																	VAV2
	TSTA3																	VDAC2
	TTC21B																	VSTM5
	TTC26																	WASHC3
	TTC30B																	WDR37
	TUBA1C																	WDYHV1
	TUBB6																	WWTR1
	TUBG1																	YWHAG
	TUBGCP5																	ZDHHC24
	TUFM																	ZER1
	TWF1																	ZFPM2
	U2af1l4																	ZMYND8
	UAP1L1																	ZNF280B
	UBA1																	ZNF432
	UBE2D1																	ZNF512
	UBE2J1																	ZNF524
	UBE2K																	ZSWIM5
	UBFD1
	UBTD2
	UCKL1
	UGCG
	UNC45A
	UQCRC1
	USP14
	UTP6
	VAMP4
	VAPB
	VAV1
	VEGFB
	VIM
	VPS13C
	VPS25
	VPS28
	VPS72
	WDR4
	WDR43
	WDR44
	WDR46
	WDR55
	WDR61
	WDR76
	WDR91
	WIPI1
	WRAP73
	Yaf2
	YIPF3
	YTHDF3
	ZBTB17
	Zbtb21
	ZC3H6
	ZC3H7A
	ZDHHC18
	ZFPL1
	ZMYM6
	ZNF197
	ZNF239
	ZNF25
	ZNF354B
	ZNF398
	ZNF420
	ZNF513
	ZNF526
	ZNF566
	ZNF574
	ZNF576
	ZNF746
	ZNF791
	ZSCAN26
	ZSWIM7

[truncated: 3 more sheets: Supplemental Table S11, Supplemental Table S12, Supplemental Table S13]
